# Supplementary material for: Forest demography and biomass accumulation rates are associated with transient mean tree size vs. density scaling relations
Source: PNAS Nexus. 2024 Feb 17;3(2):pgae008. doi: 10.1093/pnasnexus/pgae008 (PMC10883769; doi:10.1093/pnasnexus/pgae008)
Supplement: pgae008_Supplementary_Data [file pgae008_supplementary_data.zip]

Archive with 2 entries (2 files):
- PNASNEXUS-PNASNEXUS-2023-00909R-s02.docx
- PNASNEXUS-PNASNEXUS-2023-00909R-s01.csv
