# Supplementary material for: Forest demography and biomass accumulation rates are associated with transient mean tree size vs. density scaling relations
Source: PNAS Nexus. 2024 Feb 17;3(2):pgae008. doi: 10.1093/pnasnexus/pgae008 (PMC10883769; doi:10.1093/pnasnexus/pgae008)
Supplement: pgae008_Supplementary_Data [file pgae008_supplementary_data.zip › PNASNEXUS-PNASNEXUS-2023-00909R-s01.csv]

	PLOT_ID	Source	Lat	Lon	Slope	gr_mean	Biom_mean	RS	PWQ	PH	SOC	Basal	CV	Age	Biome	Sink
1	Plot1	FIA	31.52	-88.05	-3.53	0.435	0.023	19.93	391	5.199999809	19.68	0.0041	0.47	97.5	Temperate	0.412
2	Plot2	FIA	30.87	-87.73	-1.4	0.394	0.012	20.02	508	5.699999809	40.66	0.0038	0.37	58.75	Temperate	0.382
3	Plot3	FIA	31.01	-87.94	-1.53	0.263	0.059	18.73	466	5.300000191	61.59	0.0024	0.45	59.25	Temperate	0.204
4	Plot4	FIA	31.15	-86.65	-1.45	0.173	0.013	19.15	455	5.099999905	21.32	0.0011	0.36	60.75	Temperate	0.16
5	Plot5	FIA	32.3	-88.31	-2	0.658	0.054	21.4	344	5.199999809	19.54	0.0026	0.27	55	Temperate	0.604
6	Plot6	FIA	31.99	-88.1	-2.14	0.615	0.127	21.64	352	5.099999905	29.63	0.004	0.34	54.5	Temperate	0.488
7	Plot7	FIA	31.95	-88.11	-1.07	0.14	0.024	21.57	353	5.099999905	32.88	0.0017	0.34	43.25	Temperate	0.116
8	Plot8	FIA	31.65	-87.8	-1.43	0.489	0.027	21.39	382	5.5	18.89	0.0028	0.41	59.75	Temperate	0.462
9	Plot9	FIA	31.54	-86.98	-0.68	0.383	0.289	21.34	407	5.199999809	19.2	0.003	0.43	57	Temperate	0.094
10	Plot10	FIA	31.55	-87.49	-3.8	0.296	0.004	20.6	377	5.199999809	23.33	0.0038	0.47	57.75	Temperate	0.292
11	Plot11	FIA	31.94	-85.87	-2.98	0.409	0.033	20.85	355	4.900000095	18.72	0.0026	0.49	44	Temperate	0.376
12	Plot12	FIA	32.17	-85.98	-2.05	0.265	0.048	20.72	343	5	19.49	0.002	0.34	49.75	Temperate	0.217
13	Plot13	FIA	32.26	-85.88	-2.77	0.35	0.004	21.27	340	5.099999905	21.1	0.0023	0.41	76.5	Temperate	0.346
14	Plot14	FIA	32.27	-85.15	-2.33	0.248	0.046	21.8	337	6.599999905	22.4	0.0028	0.45	42	Temperate	0.202
15	Plot15	FIA	33.09	-85.83	-3.11	0.333	0.017	20.87	343	5.400000095	23.57	0.0022	0.39	56.75	Temperate	0.316
16	Plot16	FIA	32.52	-85.98	-1.99	0.813	0.102	22.42	343	5.099999905	20.36	0.0045	0.3	106.5	Temperate	0.711
17	Plot17	FIA	30.99	-85.97	-2.02	0.178	0.013	19.41	433	5.199999809	34.62	0.0031	0.64	71.25	Temperate	0.165
18	Plot18	FIA	33.07	-87.55	-0.89	0.14	0.083	17.35	339	4.900000095	22.13	0.0028	0.41	83.75	Temperate	0.057
19	Plot19	FIA	33.9	-87.87	-1.19	0.115	0.016	20.29	317	5.300000191	20.17	0.0031	0.3	48.75	Temperate	0.099
20	Plot20	FIA	33.27	-86.35	-2.09	0.334	0.025	19.69	329	5.199999809	19.69	0.002	0.45	66.25	Temperate	0.309
21	Plot21	FIA	33.9	-87.42	-2.06	0.12	0.028	19.41	328	5.099999905	21.61	0.002	0.36	68	Temperate	0.092
22	Plot22	FIA	34.08	-87.45	-1.72	0.331	0.118	18.77	326	5.300000191	24.75	0.0023	0.44	57	Temperate	0.213
23	Plot23	FIA	34.01	-85.54	-0.93	0.1	0.074	19.17	324	7	21.17	0.0016	0.32	61.75	Temperate	0.026
24	Plot24	FIA	33.65	-85.6	-1.63	0.026	0.021	19.37	323	5	21.66	0.0024	0.44	81.25	Temperate	0.005
25	Plot25	FIA	33.83	-85.5	-1.22	0.222	0.086	18.88	329	5.300000191	23.12	0.0022	0.33	61.5	Temperate	0.136
26	Plot26	FIA	32.96	-86.13	-1.48	0.163	0.057	21.52	350	7.199999809	23.35	0.0017	0.38	52	Temperate	0.106
27	Plot27	FIA	32.87	-86.45	-3.53	0.312	0.034	21.47	336	5.300000191	27.55	0.0019	0.41	61.75	Temperate	0.278
28	Plot28	FIA	34.1	-86.29	-0.83	0.003	0.061	19.78	322	4.900000095	24.33	0.0023	0.43	111.75	Temperate	-0.058
29	Plot29	FIA	34.5	-86.76	-3.26	0.791	0.054	18.89	313	5.199999809	18.54	0.0026	0.29	59	Temperate	0.737
30	Plot30	FIA	34.41	-86.77	-3.5	0.36	0.025	18.69	313	5.199999809	26.5	0.0027	0.4	94	Temperate	0.335
31	Plot31	FIA	34.78	-88.03	-0.77	0.058	0.095	19.49	302	6.699999809	23.4	0.0022	0.46	105	Temperate	-0.037
32	Plot32	FIA	34.69	-87.93	-2.87	0.393	0.024	19.18	307	7.400000095	21.79	0.0022	0.38	49	Temperate	0.369
33	Plot33	FIA	34.41	-85.71	-3.5	0.485	0.016	18.05	326	6.099999905	25.82	0.002	0.46	85.75	Temperate	0.469
34	Plot34	FIA	34.75	-86.01	-2.27	0.167	0.02	17.35	312	5.199999809	21.93	0.0021	0.3	58	Temperate	0.147
35	Plot35	FIA	34.72	-86.27	-1.15	0.42	0.053	17.55	319	5.199999809	31.55	0.0025	0.45	70.75	Temperate	0.367
36	Plot36	FIA	34.94	-86.06	-3.76	0.257	0.034	16.71	331	5.400000095	29.03	0.0013	0.3	67	Temperate	0.223
37	Plot37	FIA	34.84	-85.91	-1.58	0.202	0.093	17.14	324	5.400000095	30.26	0.0018	0.37	85	Temperate	0.109
38	Plot38	FIA	34.65	-86.38	-2.33	0.221	0.019	18.08	318	6.099999905	34.25	0.0022	0.44	65.5	Temperate	0.202
39	Plot39	FIA	34.57	-86.29	-2.38	0.308	0.027	18.75	304	5.199999809	28.13	0.0027	0.39	99	Temperate	0.281
40	Plot40	FIA	32.66	-82.29	-1.81	0.378	0.128	22.12	360	5.900000095	22.38	0.003	0.42	80.4	Temperate	0.25
41	Plot41	FIA	32.7	-82.38	-1.3	0.275	0.016	21.9	357	5	20.81	0.0026	0.41	43.25	Temperate	0.259
42	Plot42	FIA	32.27	-82.85	-1.67	0.289	0.019	21.66	337	5	19.33	0.0052	0.57	86.75	Temperate	0.27
43	Plot43	FIA	32	-82.57	-2.24	0.619	0.053	25.78	367	5.5	29.43	0.0021	0.53	63.75	Temperate	0.566
44	Plot44	FIA	31.28	-82.07	-1.65	0.776	0.316	35.23	497	5	46.14	0.0047	0.41	75.25	Temperate	0.46
45	Plot45	FIA	32.1	-81.73	-2.7	0.422	0.287	28.01	419	5.099999905	24.96	0.0029	0.45	90.4	Temperate	0.135
46	Plot46	FIA	30.88	-81.44	-0.94	0.127	0.205	35.14	440	7.300000191	60.81	0.0021	0.6	77.5	Temperate	-0.078
47	Plot47	FIA	30.78	-82.13	-1.81	0.378	0.068	36.84	513	5.199999809	44.41	0.0079	0.58	84.25	Temperate	0.31
48	Plot48	FIA	30.83	-82.14	-0.97	0.166	0.088	35.85	509	5.199999809	48.42	0.0045	0.31	62.5	Temperate	0.078
49	Plot49	FIA	31.97	-83.29	-1.39	0.064	0.172	23.3	353	4.900000095	19.4	0.0034	0.42	121.2	Temperate	-0.108
50	Plot50	FIA	31.9	-83.24	-1	0.105	0.118	23.77	358	5	22.11	0.007	0.24	109.2	Temperate	-0.013
51	Plot51	FIA	32.81	-84.9	-2.23	0.408	0.058	21.72	329	5.599999905	22.74	0.0025	0.29	51	Temperate	0.35
52	Plot52	FIA	32.56	-83.56	-1.16	0.152	0.054	20.59	309	5.5	24.47	0.0036	0.46	92.4	Temperate	0.098
53	Plot53	FIA	33.21	-83.56	-1.81	0.07	0.029	18.58	305	5.599999905	21.15	0.0017	0.47	73.5	Temperate	0.041
54	Plot54	FIA	32.93	-82.52	-1.36	0.061	0.071	19.56	335	5.5	33.32	0.0047	0.52	106.2	Temperate	-0.01
55	Plot55	FIA	33.9	-82.53	-1.91	0.296	0.101	15.4	303	5.599999905	20.68	0.0021	0.38	68	Temperate	0.195
56	Plot56	FIA	32.35	-84.18	-2	0.41	0.109	22.34	335	5.199999809	20.92	0.0022	0.38	51.5	Temperate	0.301
57	Plot57	FIA	32.84	-83.62	-2.02	0.434	0.263	19.91	302	5.599999905	23.76	0.0028	0.41	67.2	Temperate	0.171
58	Plot58	FIA	33.36	-82.12	-2.6	0.808	0.105	17.13	329	5.300000191	19.49	0.0027	0.24	27	Temperate	0.703
59	Plot59	FIA	32.72	-83.54	-3.55	0.658	0.109	20.2	306	5.300000191	19.83	0.0022	0.47	38.75	Temperate	0.549
60	Plot60	FIA	32.87	-84.29	-2.02	0.268	0.034	21.06	324	5.599999905	22.05	0.002	0.43	52.2	Temperate	0.234
61	Plot61	FIA	32.99	-84.39	-2.2	0.199	0.047	19.87	323	5.599999905	21.05	0.0017	0.42	67.2	Temperate	0.152
62	Plot62	FIA	33.4	-82.61	-2.41	0.281	0.105	16.82	321	5.599999905	22.52	0.0031	0.42	70.2	Temperate	0.176
63	Plot63	FIA	32.78	-82.94	-1.33	0.08	0.005	19.81	327	5.199999809	21.38	0.0025	0.56	69.25	Temperate	0.075
64	Plot64	FIA	33.91	-82.88	-3.67	0.487	0.021	16.72	305	6.099999905	20.83	0.0029	0.44	55.2	Temperate	0.466
65	Plot65	FIA	33.04	-83.22	-1.65	0.438	0.055	17.75	303	5.5	19.6	0.0031	0.46	44.5	Temperate	0.383
66	Plot66	FIA	33.98	-82.79	-0.89	0.327	0.205	16.29	302	6.099999905	20.88	0.0033	0.51	64	Temperate	0.122
67	Plot67	FIA	34.24	-83.39	-1.15	0.161	0.073	14.04	324	5.599999905	22.9	0.0031	0.52	54.5	Temperate	0.088
68	Plot68	FIA	34.3	-84.22	-1.02	0.179	0.096	16.02	332	5.599999905	23.65	0.0028	0.33	69.75	Temperate	0.083
69	Plot69	FIA	34.43	-83.18	-1.99	0.576	0.005	13.06	335	5.599999905	25.53	0.0025	0.5	53.2	Temperate	0.571
70	Plot70	FIA	33.68	-84.59	-1.33	0.259	0.045	17.38	313	5.599999905	20.43	0.0037	0.43	66	Temperate	0.214
71	Plot71	FIA	34.43	-83.91	-2.74	0.309	0.02	14.5	339	5.599999905	23.84	0.0017	0.44	89	Temperate	0.289
72	Plot72	FIA	34.22	-83.29	-1.15	0.205	0.171	14.24	322	5.599999905	21.12	0.0021	0.52	89.5	Temperate	0.034
73	Plot73	FIA	33.64	-83.81	-2.38	0.478	0.064	16.26	310	5.300000191	22.72	0.0027	0.26	49.25	Temperate	0.414
74	Plot74	FIA	33.56	-83.85	-3.17	0.548	0.067	16.6	310	5.599999905	19.8	0.0034	0.4	89	Temperate	0.481
75	Plot75	FIA	34.07	-84.76	-1.97	0.198	0.072	17.66	319	5.5	21.38	0.0013	0.28	67	Temperate	0.126
76	Plot76	FIA	33.97	-85.06	-2.51	0.104	0.026	17.97	331	5.199999809	20.43	0.0016	0.37	48	Temperate	0.078
77	Plot77	FIA	33.77	-84.75	-1.64	0.298	0.022	18.13	319	4.699999809	22.04	0.0023	0.43	75.4	Temperate	0.276
78	Plot78	FIA	33.62	-84.9	-2.23	0.222	0.136	17.97	325	5.599999905	23.06	0.0024	0.41	68.25	Temperate	0.086
79	Plot79	FIA	34.52	-85.11	-1.51	0.564	0.014	16.93	320	4.699999809	22.96	0.0027	0.37	65.5	Temperate	0.55
80	Plot80	FIA	34.78	-84.49	-3.37	0.608	0.017	14.05	372	5.400000095	33.75	0.0027	0.36	88	Temperate	0.591
81	Plot81	FIA	34.63	-84.3	-1.26	0.161	0.094	14.18	371	5.400000095	30.25	0.0026	0.33	57.25	Temperate	0.067
82	Plot82	FIA	34.74	-84.44	-1.42	0.357	0.065	14.33	365	5.400000095	25.29	0.0036	0.36	52	Temperate	0.292
83	Plot83	FIA	34.65	-84.36	-0.9	0.073	0.061	14.35	369	5.400000095	28.52	0.003	0.47	90.5	Temperate	0.012
84	Plot84	FIA	34.62	-84.26	-0.52	0.247	0.222	13.69	380	5.300000191	32.85	0.0043	0.35	65.5	Temperate	0.025
85	Plot85	FIA	34.86	-84.69	-2.82	0.29	0.022	13.94	376	5.300000191	44.03	0.0029	0.53	101.25	Temperate	0.268
86	Plot86	FIA	34.5	-84.59	-1.25	0.142	0.003	16.05	339	5.400000095	21.79	0.0042	0.54	82.4	Temperate	0.139
87	Plot87	FIA	34.92	-83.53	-3.42	0.25	0.006	10.47	420	5.400000095	32.11	0.0023	0.39	50.4	Temperate	0.244
88	Plot88	FIA	34.98	-83.46	-2.03	0.362	0.152	10.09	436	5.300000191	37.27	0.0027	0.33	68	Temperate	0.21
89	Plot89	FIA	34.87	-83.65	-1.92	0.595	0.027	10.38	458	5.300000191	69.37	0.0025	0.35	82.6	Temperate	0.568
90	Plot90	FIA	34.96	-83.29	-0.59	0.103	0.091	9.48	472	5.400000095	50.95	0.0027	0.4	67	Temperate	0.012
91	Plot91	FIA	34.91	-83.92	-0.98	0.078	0.059	12.75	394	5.300000191	40.3	0.0021	0.36	78.5	Temperate	0.019
92	Plot92	FIA	34.71	-84.07	-3.95	0.441	0.089	13.28	375	5.300000191	29.73	0.0029	0.37	86.2	Temperate	0.352
93	Plot93	FIA	34.9	-83.82	-1.33	0.046	0.015	11.51	420	5.300000191	48.12	0.0029	0.44	104.2	Temperate	0.031
94	Plot94	FIA	34.63	-85.47	-1.53	0.203	0.065	16.3	346	5.199999809	30.07	0.0016	0.36	49.4	Temperate	0.138
95	Plot95	FIA	34.86	-85.39	-2.63	0.521	0.202	15.96	345	5.199999809	31.24	0.0036	0.33	94.4	Temperate	0.319
96	Plot96	FIA	34.88	-85.4	-2.06	0.206	0.026	16	346	4.900000095	31.18	0.0022	0.5	105	Temperate	0.18
97	Plot97	FIA	34.69	-83.85	-2.08	0.387	0.174	12.55	374	5.599999905	32.76	0.0043	0.45	76.4	Temperate	0.213
98	Plot98	FIA	34.8	-84.96	-3.02	0.348	0.013	14.86	332	5	24.27	0.0026	0.39	93.25	Temperate	0.335
99	Plot99	FIA	34.28	-84.53	-2.07	0.226	0.022	16.87	332	5.400000095	25.49	0.0019	0.4	65.4	Temperate	0.204
100	Plot100	FIA	34.7	-85.52	-2.43	0.5	0.044	16.67	338	5.199999809	28.03	0.0031	0.32	72	Temperate	0.456
101	Plot101	FIA	34.67	-85.53	-2.29	0.307	0.059	16.34	346	7.199999809	28.52	0.0023	0.32	61.5	Temperate	0.248
102	Plot102	FIA	34.83	-85.53	-2.07	0.179	0.044	17.04	324	4.900000095	21.75	0.0023	0.3	53	Temperate	0.135
103	Plot103	FIA	34.43	-84.13	-1.55	0.496	0.196	15.11	344	5.099999905	24.77	0.0028	0.42	81.2	Temperate	0.3
104	Plot104	FIA	37.17	-83.36	-1.95	0.334	0.099	12.07	335	8.5	28.5	0.0027	0.44	47.75	Temperate	0.235
105	Plot105	FIA	37.89	-82.53	-2.41	0.427	0.017	15.53	335	5.300000191	28.82	0.0033	0.36	62.75	Temperate	0.41
106	Plot106	FIA	37.17	-83.2	-2.13	0.248	0.165	11.57	332	8.5	28.62	0.0026	0.55	69.25	Temperate	0.083
107	Plot107	FIA	36.74	-83.2	-1.82	0.171	0.003	11.68	337	5	37.15	0.0011	0.44	66	Temperate	0.168
108	Plot108	FIA	37.75	-83.24	-3.45	0.336	0.018	15.68	329	7.400000095	27.61	0.0023	0.36	52.25	Temperate	0.318
109	Plot109	FIA	37.88	-83.37	-2.74	0.163	0.109	17.26	336	6.5	24.03	0.0025	0.47	81.75	Temperate	0.054
110	Plot110	FIA	37.41	-83.73	-3.15	0.477	0.011	13.9	332	4.800000191	28.18	0.0031	0.41	53	Temperate	0.466
111	Plot111	FIA	36.86	-84.26	-1.65	0.236	0.032	11.76	327	8.600000381	31.53	0.0014	0.26	42.5	Temperate	0.204
112	Plot112	FIA	37.1	-83.86	-1.06	0.395	0.183	13.52	330	5.300000191	27.33	0.0014	0.57	54.5	Temperate	0.212
113	Plot113	FIA	39.05	-84.53	-0.55	0.308	0.551	16.65	299	6	25.36	0.0021	0.37	67.75	Temperate	-0.243
114	Plot114	FIA	39.11	-84.75	-0.76	0.044	0.093	17.22	297	6.300000191	26.49	0.0033	0.45	72.5	Temperate	-0.049
115	Plot115	FIA	36.73	-84.86	-2.22	0.367	0.026	11.59	343	5.300000191	28.1	0.0024	0.33	59	Temperate	0.341
116	Plot116	FIA	36.89	-85.32	-2.42	0.291	0	12.65	338	6.300000191	26.48	0.003	0.43	74	Temperate	0.291
117	Plot117	FIA	37.93	-85.88	-1.32	0.233	0.072	14.75	306	5.599999905	24.65	0.0025	0.45	86.25	Temperate	0.161
118	Plot118	FIA	37.02	-88.1	-1.82	0.294	0.02	14.95	296	6.599999905	23.86	0.0018	0.48	50.5	Temperate	0.274
119	Plot119	FIA	36.71	-88.05	-1.61	0.21	0.044	13.8	301	5.300000191	27.27	0.002	0.3	70.5	Temperate	0.166
120	Plot120	FIA	45.56	-67.67	-0.26	0.036	0.147	10.66	269	7.800000191	46.6	0.0024	0.25	98.5	Temperate	-0.111
121	Plot121	FIA	46.43	-68.64	-0.57	0.033	0.028	19.37	290	4.800000191	51.87	0.0026	0.35	114.5	Temperate	0.005
122	Plot122	FIA	47.12	-69	-1.3	0.263	0.145	17.81	311	5	67.66	0.0018	0.37	76.5	Temperate	0.118
123	Plot123	FIA	47.1	-69.56	-1.09	0.096	0.087	19.13	340	5	66.17	0.0021	0.19	75.5	Temperate	0.00900000000000001
124	Plot124	FIA	45.86	-68.1	-2.93	0.203	0.038	12.29	286	4.900000095	54.91	0.0016	0.31	98.5	Temperate	0.165
125	Plot125	FIA	45.1	-68.72	-0.57	0.087	0.122	11.19	277	5.099999905	49.27	0.0021	0.31	70.5	Temperate	-0.035
126	Plot126	FIA	46.25	-68.53	-1.13	0.185	0.138	17.54	294	4.900000095	46.44	0.0032	0.42	85.5	Temperate	0.047
127	Plot127	FIA	44.72	-69.06	-0.96	0.077	0.034	11.63	272	5	46.88	0.0017	0.42	73.5	Temperate	0.043
128	Plot128	FIA	45.35	-68.07	-2.34	0.325	0.098	10.37	270	4.800000191	48.43	0.003	0.37	74.5	Temperate	0.227
129	Plot129	FIA	45.63	-68.77	-1.79	0.162	0.049	13.08	295	5	46.99	0.0044	0.4	147.5	Temperate	0.113
130	Plot130	FIA	45.93	-68.53	-1.05	0.16	0.141	13.67	291	4.800000191	50.71	0.0043	0.46	111.5	Temperate	0.019
131	Plot131	FIA	45.94	-68.71	-1.32	0.1	0.027	15.55	298	5	50.01	0.0018	0.39	111.5	Temperate	0.073
132	Plot132	FIA	44.89	-68.33	-2.03	0.284	0.095	11.13	267	4.800000191	42.15	0.0022	0.47	85.5	Temperate	0.189
133	Plot133	FIA	44.31	-68.37	-1.19	0.084	0.065	18.55	265	4.699999809	66.68	0.0033	0.34	122.5	Temperate	0.019
134	Plot134	FIA	45.82	-69.13	-1.02	0.165	0.156	16.49	308	4.900000095	69.03	0.0032	0.34	81.5	Temperate	0.00900000000000001
135	Plot135	FIA	46.01	-68.89	-2.52	0.122	0.038	16.98	311	4.900000095	58.3	0.0019	0.32	58.5	Temperate	0.084
136	Plot136	FIA	46.27	-68.88	-1.12	0.079	0.066	18.47	302	4.800000191	48.98	0.0034	0.32	100.5	Temperate	0.013
137	Plot137	FIA	44.04	-69.1	-1.63	0.239	0.123	16.43	248	5.300000191	64.93	0.0021	0.26	65.5	Temperate	0.116
138	Plot138	FIA	44	-69.69	-1.72	0.183	0.034	12.68	253	5.099999905	52.04	0.0044	0.33	83.5	Temperate	0.149
139	Plot139	FIA	45.12	-69.84	-1.97	0.085	0.041	13.73	302	4.800000191	56.2	0.0033	0.32	96.5	Temperate	0.044
140	Plot140	FIA	45.2	-69.99	-2.37	0.128	0.025	16.07	294	4.800000191	61.14	0.0022	0.4	88.5	Temperate	0.103
141	Plot141	FIA	44.9	-70.01	-2.09	0.224	0.009	13.01	298	5	54.46	0.0021	0.32	68.5	Temperate	0.215
142	Plot142	FIA	44.89	-69.98	-0.93	0.092	0.115	12.74	300	5	50.92	0.0041	0.42	81.5	Temperate	-0.023
143	Plot143	FIA	45.42	-70.26	-3.43	0.213	0.063	14.92	329	8.199999809	86.72	0.0031	0.29	85.5	Temperate	0.15
144	Plot144	FIA	44.04	-70.05	-1.53	0.282	0.102	12.07	257	5.099999905	51.65	0.0034	0.23	56.5	Temperate	0.18
145	Plot145	FIA	43.38	-70.93	-3.81	0.327	0.024	11.92	266	5.099999905	46.04	0.0034	0.34	61.5	Temperate	0.303
146	Plot146	FIA	43.19	-70.7	-2.88	0.206	0.029	12.44	255	4.800000191	57.62	0.0028	0.32	68.5	Temperate	0.177
147	Plot147	FIA	44.66	-70.77	-1.59	0.141	0.072	16.45	285	4.900000095	51.01	0.0039	0.42	91.5	Temperate	0.069
148	Plot148	FIA	45.2	-71.01	-1.6	0.244	0.121	15.2	366	4.800000191	76.42	0.0018	0.21	55.5	Temperate	0.123
149	Plot149	FIA	44.74	-71.01	-0.95	0.02	0.042	20.82	292	4.900000095	66.41	0.0034	0.32	96.5	Temperate	-0.022
150	Plot150	FIA	44.72	-70.59	-0.54	0.062	0.105	13.57	317	4.900000095	75.6	0.0016	0.32	61.5	Temperate	-0.043
151	Plot151	FIA	44.81	-70.72	-0.73	0.082	0.081	13.4	341	4.599999905	86.09	0.0033	0.33	94.5	Temperate	0.001
152	Plot152	FIA	45.16	-70.3	-1.67	0.211	0.054	14.15	308	7	92.68	0.0039	0.49	77.5	Temperate	0.157
153	Plot153	FIA	45.32	-70.72	-1.11	0.114	0.098	14.28	362	7.599999905	95.58	0.0025	0.41	78.5	Temperate	0.016
154	Plot154	FIA	45.33	-70.78	-0.98	0.155	0.136	15.3	352	7	84.01	0.0029	0.38	79.5	Temperate	0.019
155	Plot155	FIA	44.87	-70.56	-1.37	0.086	0.062	13.11	330	7	80.36	0.003	0.44	87.5	Temperate	0.024
156	Plot156	FIA	44.81	-70.35	-1.54	0.132	0.013	12.18	292	5	51.16	0.0025	0.52	66.5	Temperate	0.119
157	Plot157	FIA	35.46	-77.06	-3.48	1.087	0.025	23.4	427	4.599999905	24.79	0.0026	0.32	89	Temperate	1.062
158	Plot158	FIA	35.68	-76.84	-1.7	0.185	0	22.46	413	5.199999809	31.62	0.0029	0.37	88.75	Temperate	0.185
159	Plot159	FIA	35.22	-76.67	-1.78	0.22	0.025	23.45	447	4.599999905	55.64	0.0032	0.34	119.25	Temperate	0.195
160	Plot160	FIA	34.87	-76.87	-2.28	0.453	0.071	24.46	455	6.5	38.48	0.0029	0.22	88.75	Temperate	0.382
161	Plot161	FIA	35.63	-76.06	-2.73	0.657	0.06	20.03	421	5.5	100.26	0.0045	0.59	76.75	Temperate	0.597
162	Plot162	FIA	35.35	-79.83	-2.94	1.053	0.057	15.14	348	5.199999809	21.55	0.0042	0.41	57	Temperate	0.996
163	Plot163	FIA	35.62	-79.98	-3.66	0.45	0.082	12.59	328	5.400000095	18.29	0.0031	0.41	86	Temperate	0.368
164	Plot164	FIA	35.17	-80.23	-0.63	0.223	0.292	15.16	340	4.900000095	19.17	0.0027	0.3	65.75	Temperate	-0.069
165	Plot165	FIA	36.38	-79.17	-2.16	0.241	0.077	10.64	316	5.900000095	21.38	0.0024	0.28	72.5	Temperate	0.164
166	Plot166	FIA	35.7	-82.27	-1.72	0.255	0.078	9.62	397	5.400000095	65.57	0.0028	0.58	64	Temperate	0.177
167	Plot167	FIA	35.01	-83.49	-0.89	0.097	0.077	9.72	494	5.400000095	77.3	0.0043	0.48	116.75	Temperate	0.02
168	Plot168	FIA	36.24	-81.71	-1.43	0.126	0.035	10.86	361	5.400000095	64.27	0.0032	0.34	56.5	Temperate	0.091
169	Plot169	FIA	36.16	-81.51	-1.92	1.09	0.04	9.89	333	5.199999809	30.79	0.0029	0.36	57.5	Temperate	1.05
170	Plot170	FIA	36.23	-81.45	-0.91	0.255	0.234	10.45	350	5.199999809	33.03	0.0038	0.31	68	Temperate	0.021
171	Plot171	FIA	35.78	-82.29	-1.18	0.58	0.262	10.33	381	5.400000095	63.93	0.0063	0.45	104	Temperate	0.318
172	Plot172	FIA	35.47	-82.69	-2.29	0.375	0.016	10.23	372	5.199999809	39.04	0.0026	0.44	121.25	Temperate	0.359
173	Plot173	FIA	35.63	-81.77	-1.69	0.196	0.005	8.89	341	5.199999809	38.84	0.0024	0.56	99	Temperate	0.191
174	Plot174	FIA	35.77	-81.61	-2.31	0.37	0.059	8.93	325	5.5	25.01	0.0025	0.42	54.25	Temperate	0.311
175	Plot175	FIA	35.68	-81.66	-2.3	0.334	0.027	8.83	334	5.199999809	29.43	0.0033	0.42	70.5	Temperate	0.307
176	Plot176	FIA	35.97	-81.72	-2.1	0.544	0.062	9.45	336	5.199999809	31.72	0.0033	0.42	75	Temperate	0.482
177	Plot177	FIA	35.1	-83.82	-2.81	0.716	0.031	12.35	413	4.900000095	46.86	0.0022	0.38	58.5	Temperate	0.685
178	Plot178	FIA	36.41	-81.04	-3.25	0.377	0.014	11.05	322	5.199999809	40.81	0.0033	0.36	74.5	Temperate	0.363
179	Plot179	FIA	35.38	-83.78	-1.89	0.171	0.088	11.2	443	5.099999905	67.98	0.0017	0.28	69.25	Temperate	0.083
180	Plot180	FIA	35.42	-83.98	-1.15	0.666	0.082	12.55	418	5.099999905	48.72	0.0049	0.54	92.5	Temperate	0.584
181	Plot181	FIA	35.39	-82.96	-1.64	0.297	0.03	8.73	470	5.400000095	72.26	0.0026	0.44	85	Temperate	0.267
182	Plot182	FIA	35.36	-82.92	-1.93	0.131	0.064	9.16	432	5.400000095	61.56	0.0052	0.54	76	Temperate	0.067
183	Plot183	FIA	36.44	-81.47	-3.35	0.596	0.036	10.63	346	5.400000095	50.08	0.0029	0.38	41.75	Temperate	0.56
184	Plot184	FIA	36.36	-81.54	-1.85	0.639	0.134	10.74	350	5.199999809	38.9	0.0026	0.44	63.75	Temperate	0.505
185	Plot185	FIA	40.53	-76.58	-1.72	0.393	0.065	15.27	321	4.5	45.79	0.0031	0.47	86.5	Temperate	0.328
186	Plot186	FIA	40.41	-76.79	-0.96	0.181	0.132	14.36	296	4.5	49.27	0.002	0.42	90.75	Temperate	0.049
187	Plot187	FIA	40.05	-79.33	-1.86	0.394	0.032	13.41	333	5.400000095	55.59	0.0041	0.42	66.75	Temperate	0.362
188	Plot188	FIA	40.88	-79.46	-2.71	0.267	0.052	17.88	322	5	34.42	0.0018	0.38	61.75	Temperate	0.215
189	Plot189	FIA	40.69	-78.85	-1.98	0.372	0.017	14.91	327	4.5	48.18	0.0037	0.35	96	Temperate	0.355
190	Plot190	FIA	41.83	-77.72	-1.02	0.128	0.076	21.51	307	5.300000191	54.68	0.0022	0.29	75.75	Temperate	0.052
191	Plot191	FIA	41.48	-77.72	-2.71	0.36	0.073	19.85	315	4.5	50.3	0.0035	0.55	107.5	Temperate	0.287
192	Plot192	FIA	41.92	-78.12	-3.88	0.353	0.021	23.1	317	5.199999809	53.69	0.003	0.38	91.75	Temperate	0.332
193	Plot193	FIA	41.51	-77.64	-2.59	0.251	0.049	20.4	316	4.5	54.13	0.0025	0.3	99.5	Temperate	0.202
194	Plot194	FIA	41.29	-76.47	-2.19	0.269	0.07	17.62	321	5	61.51	0.0031	0.37	74.5	Temperate	0.199
195	Plot195	FIA	41.74	-78.98	-1.16	0.225	0.079	16.1	345	4.900000095	55.66	0.0035	0.46	95.75	Temperate	0.146
196	Plot196	FIA	41.41	-78.32	-1.51	0.09	0.014	18.75	327	4.900000095	44.6	0.0019	0.49	92.75	Temperate	0.076
197	Plot197	FIA	41.52	-78.4	-2.22	0.158	0.033	18.24	332	4.800000191	49.96	0.0028	0.21	85.75	Temperate	0.125
198	Plot198	FIA	40.93	-78.06	-1.57	0.124	0.049	15.94	308	4.5	52.2	0.0021	0.34	99.5	Temperate	0.075
199	Plot199	FIA	41.08	-77.82	-0.62	0.18	0.239	17.78	310	4.5	46.37	0.0022	0.25	75.75	Temperate	-0.059
200	Plot200	FIA	40.76	-77.81	-1.72	0.39	0.064	14.7	297	4.5	47.09	0.0021	0.26	60.75	Temperate	0.326
201	Plot201	FIA	41.23	-79.28	-2.55	0.35	0.033	17.25	340	4.5	46.18	0.0044	0.34	86.75	Temperate	0.317
202	Plot202	FIA	41.27	-78.01	-1.88	0.258	0.157	18.34	319	4.5	52.99	0.0025	0.35	75.5	Temperate	0.101
203	Plot203	FIA	41.26	-77.84	-0.87	0.091	0.093	18.84	315	4.5	45.49	0.0034	0.35	96	Temperate	-0.002
204	Plot204	FIA	41.16	-77.57	-0.89	0.122	0.158	18.25	307	4.5	43.15	0.0019	0.25	78.5	Temperate	-0.036
205	Plot205	FIA	41.37	-78.47	-2.17	0.392	0.012	17.31	332	4.800000191	48.94	0.0029	0.48	87.5	Temperate	0.38
206	Plot206	FIA	41.39	-78.26	-3.26	0.126	0.027	18.59	325	4.900000095	43.44	0.0016	0.38	72.75	Temperate	0.099
207	Plot207	FIA	41.32	-78.47	-0.97	0.054	0.051	18.28	327	4.900000095	47.36	0.0029	0.61	70.75	Temperate	0.003
208	Plot208	FIA	41.35	-79.14	-1.57	0.23	0.032	16.84	336	4.5	44.47	0.0037	0.41	92.75	Temperate	0.198
209	Plot209	FIA	41.12	-78.82	-2.2	0.111	0.06	16.45	323	5	37.26	0.0022	0.25	45.75	Temperate	0.051
210	Plot210	FIA	41.31	-78.85	-2.51	0.241	0.02	17.02	333	4.900000095	47.33	0.0037	0.31	97.75	Temperate	0.221
211	Plot211	FIA	41.5	-77.39	-1.04	0.102	0.072	21.37	300	5.400000095	55.88	0.003	0.31	73.5	Temperate	0.03
212	Plot212	FIA	41.46	-77.38	-2.39	0.274	0.033	21.18	305	4.5	47.41	0.0033	0.4	93.75	Temperate	0.241
213	Plot213	FIA	41.64	-78.35	-1.82	0.251	0.084	18.98	330	4.800000191	53.93	0.0042	0.29	72.75	Temperate	0.167
214	Plot214	FIA	39.77	-79.72	-2.55	0.306	0.005	14.41	352	4.5	55.98	0.0029	0.37	58.5	Temperate	0.301
215	Plot215	FIA	40.92	-76.15	-1.53	0.451	0.131	16.66	337	4.5	48.08	0.0026	0.34	79.75	Temperate	0.32
216	Plot216	FIA	40.65	-76	-0.77	0.217	0.329	13.66	321	4.5	40.39	0.0029	0.45	80.75	Temperate	-0.112
217	Plot217	FIA	40.86	-75.98	-1.05	0.19	0.139	14.96	338	5.400000095	59.19	0.0023	0.3	75.75	Temperate	0.051
218	Plot218	FIA	41.8	-76.66	-1.84	0.316	0.024	18.09	260	5.300000191	39.36	0.0037	0.34	66.75	Temperate	0.292
219	Plot219	FIA	41.15	-75.5	-1.9	0.351	0.048	12.76	328	5.099999905	58.44	0.0034	0.38	81.75	Temperate	0.303
220	Plot220	FIA	40.92	-76.69	-1.61	0.324	0.091	16.84	305	5.300000191	33.81	0.0036	0.28	66.75	Temperate	0.233
221	Plot221	FIA	40.4	-75.42	-1.26	0.196	0.053	12.21	314	5.5	29.59	0.0016	0.56	66.75	Temperate	0.143
222	Plot222	FIA	32.41	-80.73	-1.66	0.134	0.024	34.2	471	5.199999809	35.36	0.0023	0.4	67.5	Temperate	0.11
223	Plot223	FIA	32.92	-80.48	-2.12	0.3	0.06	29.36	458	5.300000191	37.65	0.0024	0.39	76.5	Temperate	0.24
224	Plot224	FIA	33.23	-81.76	-2.88	0.428	0.038	20.3	356	5.400000095	24.16	0.0023	0.46	65.5	Temperate	0.39
225	Plot225	FIA	32.88	-80.2	-1.33	0.016	0.019	32.23	466	5.199999809	48.29	0.002	0.43	85.6	Temperate	-0.003
226	Plot226	FIA	32.96	-80.21	-1.38	0.259	0.084	30.82	464	5.199999809	36.37	0.0024	0.49	65.5	Temperate	0.175
227	Plot227	FIA	32.82	-81.15	-1.19	0.365	0.075	29.17	439	5.900000095	26.34	0.006	0.3	88.4	Temperate	0.29
228	Plot228	FIA	32.7	-80.85	-3.68	0.289	0.017	29.8	459	5	30.83	0.0026	0.45	71	Temperate	0.272
229	Plot229	FIA	32.52	-81.23	-1.34	0.106	0.051	30.02	443	5.800000191	33.95	0.0022	0.43	101.5	Temperate	0.055
230	Plot230	FIA	32.52	-81.12	-0.87	0.358	0.171	30.73	453	5.599999905	36.21	0.0043	0.42	80.6	Temperate	0.187
231	Plot231	FIA	33.31	-79.88	-2.52	0.072	0.027	27.97	448	7.900000095	39.1	0.0024	0.34	31.8	Temperate	0.045
232	Plot232	FIA	32.8	-80.23	-1.09	0.216	0.115	32.93	468	5.400000095	58.1	0.0047	0.36	62.5	Temperate	0.101
233	Plot233	FIA	33.62	-79.15	-2.42	0.539	0.021	28.53	458	5.400000095	129.1	0.0068	0.45	118.5	Temperate	0.518
234	Plot234	FIA	33.73	-79.23	-2.16	0.318	0.037	27.65	448	5.199999809	58.79	0.0024	0.35	98.8	Temperate	0.281
235	Plot235	FIA	34.38	-79.67	-2.5	0.819	0.028	22.06	381	5.400000095	36.25	0.0038	0.5	69.8	Temperate	0.791
236	Plot236	FIA	34.27	-82.46	-2.54	0.416	0.084	13.94	297	5.599999905	20.8	0.0022	0.44	72.75	Temperate	0.332
237	Plot237	FIA	34.17	-82.51	-1.64	0.221	0.046	14.91	299	5.599999905	20.87	0.0021	0.35	82.6	Temperate	0.175
238	Plot238	FIA	34.59	-81.08	-2.02	0.424	0.013	15.4	336	5.599999905	23.2	0.0038	0.45	68.25	Temperate	0.411
239	Plot239	FIA	34.53	-81.41	-3.83	0.352	0.079	14.33	321	5.599999905	27.52	0.0037	0.4	75.5	Temperate	0.273
240	Plot240	FIA	35.16	-82.43	-0.88	0.061	0.082	8.34	416	5.199999809	36.25	0.0041	0.57	80.2	Temperate	-0.021
241	Plot241	FIA	34.9	-80.88	-3.95	0.262	0.007	13.01	325	5.400000095	21.14	0.0016	0.4	81.6	Temperate	0.255
242	Plot242	FIA	34.66	-80.54	-1.55	0.191	0.121	15.52	346	6.099999905	22.94	0.0029	0.55	66.5	Temperate	0.07
243	Plot243	FIA	34.35	-82.06	-1.48	0.177	0.052	12.82	294	5.699999809	20.36	0.0027	0.5	90.6	Temperate	0.125
244	Plot244	FIA	34.54	-81.79	-1.23	0.309	0.049	11.98	305	5.699999809	24.07	0.0022	0.26	40.25	Temperate	0.26
245	Plot245	FIA	34.39	-81.97	-1.25	0.151	0.073	12.4	294	5.699999809	20.9	0.0024	0.45	76.5	Temperate	0.078
246	Plot246	FIA	33.82	-82.19	-1.3	0.408	0.181	16	317	5.199999809	21.54	0.0025	0.49	83	Temperate	0.227
247	Plot247	FIA	34.69	-83.25	-2.82	0.251	0.054	11	371	5.400000095	30.44	0.0025	0.38	71.4	Temperate	0.197
248	Plot248	FIA	35.16	-82.19	-3.39	0.468	0.03	9.79	345	5.699999809	26.09	0.0028	0.49	76.75	Temperate	0.438
249	Plot249	FIA	34.68	-81.62	-1.67	0.273	0.123	12.26	312	5.699999809	26.22	0.003	0.43	79.5	Temperate	0.15
250	Plot250	FIA	34.73	-81.55	-1.58	0.415	0.033	12.51	314	5.599999905	22.23	0.0032	0.39	62.5	Temperate	0.382
251	Plot251	FIA	35.13	-81.39	-1.09	0.082	0.033	11.31	333	5.400000095	25.07	0.0012	0.29	76.8	Temperate	0.049
252	Plot252	FIA	35	-81.24	-2.49	0.631	0.023	11.86	327	5.699999809	23.52	0.0045	0.62	55.6	Temperate	0.608
253	Plot253	FIA	35.19	-88.57	-1.52	0.242	0.106	20.41	291	5	19.06	0.0022	0.4	58	Temperate	0.136
254	Plot254	FIA	35.21	-88.47	-2.11	0.552	0.051	19.88	294	5	19.26	0.0026	0.38	62.75	Temperate	0.501
255	Plot255	FIA	35.09	-90.1	-2.08	0.592	0.105	21.5	277	5.199999809	31.8	0.0026	0.44	42.6	Temperate	0.487
256	Plot256	FIA	36.36	-88.05	-0.72	0.166	0.279	14.14	311	5.099999905	24.58	0.002	0.34	131.5	Temperate	-0.113
257	Plot257	FIA	35.56	-87.99	-1.33	0.471	0.157	17.98	312	5.699999809	22.81	0.0021	0.47	65.6	Temperate	0.314
258	Plot258	FIA	35.28	-87.97	-2.22	0.318	0.069	18.4	316	5.400000095	20.46	0.0019	0.35	57.8	Temperate	0.249
259	Plot259	FIA	35.43	-87.88	-1.58	0.447	0.128	18.22	318	5.400000095	20.5	0.0024	0.36	65.25	Temperate	0.319
260	Plot260	FIA	35.08	-87.78	-1.72	0.189	0.062	17.96	325	5.099999905	21.18	0.0016	0.34	81.75	Temperate	0.127
261	Plot261	FIA	35.61	-88.04	-3.04	0.292	0.067	17.84	307	5.400000095	25.22	0.0017	0.54	134.8	Temperate	0.225
262	Plot262	FIA	36.22	-87.97	-2.15	0.251	0.01	14.85	312	4.900000095	20.09	0.0017	0.43	88.8	Temperate	0.241
263	Plot263	FIA	36.03	-88.05	-2.78	0.513	0.031	15.71	311	5	19.94	0.0027	0.41	91.75	Temperate	0.482
264	Plot264	FIA	35.87	-87.45	-1.36	0.353	0.199	17.31	307	5	19.68	0.0022	0.47	73.5	Temperate	0.154
265	Plot265	FIA	35.81	-87.47	-2.16	0.225	0.096	17.8	306	5	19.73	0.0011	0.3	76	Temperate	0.129
266	Plot266	FIA	35.91	-87.34	-1.3	0.283	0.136	16.75	311	5.300000191	20.09	0.0019	0.39	62.75	Temperate	0.147
267	Plot267	FIA	35.87	-87.66	-2.31	0.284	0.087	17.37	311	5	19.78	0.0026	0.4	88.75	Temperate	0.197
268	Plot268	FIA	36.3	-87.83	-1.27	0.271	0.107	14.59	313	5.5	21.18	0.0025	0.38	70	Temperate	0.164
269	Plot269	FIA	35.34	-87.52	-2.03	0.296	0.096	17.94	320	5	20	0.0023	0.42	68.75	Temperate	0.2
270	Plot270	FIA	35.69	-86.12	-2.92	0.342	0.005	14.44	333	5.300000191	24.42	0.0029	0.44	69.5	Temperate	0.337
271	Plot271	FIA	36.22	-85.84	-2.36	0.407	0.146	13.72	340	5.300000191	32.36	0.0034	0.44	86	Temperate	0.261
272	Plot272	FIA	35.91	-87.08	-2.44	0.674	0.137	15.56	309	5	20.86	0.0028	0.29	57.25	Temperate	0.537
273	Plot273	FIA	36	-86.98	-1.49	0.351	0.066	14.96	308	5	25.02	0.0029	0.51	62.75	Temperate	0.285
274	Plot274	FIA	35.43	-86.06	-2.79	0.522	0.226	15.56	331	5.099999905	23.08	0.0033	0.4	67.5	Temperate	0.296
275	Plot275	FIA	35.47	-86.02	-2.61	0.366	0	15.33	332	5.099999905	21.52	0.0028	0.33	80.25	Temperate	0.366
276	Plot276	FIA	36.34	-86.86	-0.94	0.52	0.344	15.68	303	5	19.85	0.0029	0.39	95	Temperate	0.176
277	Plot277	FIA	36.31	-86.92	-2.47	0.416	0.04	15.6	302	5.300000191	21.06	0.0025	0.41	52.6	Temperate	0.376
278	Plot278	FIA	36.17	-86.99	-1.71	0.367	0.041	15.4	299	5	21.34	0.0025	0.4	78	Temperate	0.326
279	Plot279	FIA	36.03	-85.74	-3.89	0.986	0.021	14.26	334	5.300000191	31.98	0.0023	0.47	44.8	Temperate	0.965
280	Plot280	FIA	36.26	-87.45	-2.73	0.574	0.029	15.56	313	5.099999905	19.71	0.0023	0.41	107.5	Temperate	0.545
281	Plot281	FIA	36.09	-87.23	-2.44	0.94	0.089	15.79	309	5.300000191	20.51	0.003	0.44	91.8	Temperate	0.851
282	Plot282	FIA	36.3	-87.23	-1.78	0.239	0.079	16.07	303	5.300000191	20.83	0.0013	0.39	57.6	Temperate	0.16
283	Plot283	FIA	35.13	-85.49	-1.19	0.11	0.102	15.87	345	5.400000095	39.45	0.0018	0.38	74.8	Temperate	0.00800000000000001
284	Plot284	FIA	35.17	-85.85	-1.82	0.192	0.008	15.99	347	4.800000191	30.45	0.0021	0.32	70.25	Temperate	0.184
285	Plot285	FIA	35.99	-84.72	-3.17	0.205	0.113	13.36	367	4.800000191	33.17	0.0021	0.39	83	Temperate	0.092
286	Plot286	FIA	36.54	-84.07	-0.66	0.191	0.08	11.77	331	5.400000095	28.67	0.0016	0.34	73.5	Temperate	0.111
287	Plot287	FIA	36.46	-85.25	-2.83	0.603	0.042	13.68	342	5.300000191	24.56	0.0019	0.37	49	Temperate	0.561
288	Plot288	FIA	36.21	-85.36	-3.69	1.006	0.05	14.48	346	5.400000095	26.71	0.003	0.38	70.8	Temperate	0.956
289	Plot289	FIA	36.08	-85.42	-2.62	0.484	0.094	14.58	350	5.400000095	33.95	0.0023	0.39	71.75	Temperate	0.39
290	Plot290	FIA	36.24	-84.5	-3.29	0.539	0.034	12.09	352	5.400000095	31.36	0.0033	0.48	68.5	Temperate	0.505
291	Plot291	FIA	35.56	-85.8	-2.38	0.166	0.043	15	336	5.400000095	28.68	0.0019	0.31	57.75	Temperate	0.123
292	Plot292	FIA	35.99	-84.78	-0.7	0.745	0.274	14.02	358	5.400000095	28.3	0.0025	0.38	70	Temperate	0.471
293	Plot293	FIA	35.98	-84.77	-1.23	0.089	0.038	13.82	364	5.400000095	35.14	0.0019	0.41	67.6	Temperate	0.051
294	Plot294	FIA	36.07	-84.81	-1.26	0.078	0.074	13.93	356	4.800000191	28.06	0.0018	0.31	93	Temperate	0.004
295	Plot295	FIA	35.13	-86.03	-1.41	0.196	0.085	16.31	335	5.400000095	31.03	0.0024	0.35	78.25	Temperate	0.111
296	Plot296	FIA	35.04	-86.17	-0.95	0.066	0.033	16.97	326	5.400000095	28.18	0.0015	0.36	40	Temperate	0.033
297	Plot297	FIA	36.19	-84.34	-0.92	0.172	0.106	12.16	348	5.400000095	29.48	0.0023	0.45	78.25	Temperate	0.066
298	Plot298	FIA	36.02	-84.28	-2.84	0.294	0.012	13.35	319	5	24.97	0.0023	0.45	77.5	Temperate	0.282
299	Plot299	FIA	35.39	-84.47	-1.97	0.541	0.157	14.54	341	6.5	26.13	0.0029	0.3	66.75	Temperate	0.384
300	Plot300	FIA	35.35	-84.05	-0.65	0.189	0.254	11.31	445	5.300000191	68.75	0.0029	0.53	88.75	Temperate	-0.065
301	Plot301	FIA	35.4	-84.25	-2.73	0.351	0.016	14.82	352	6.099999905	23.96	0.0026	0.45	93.5	Temperate	0.335
302	Plot302	FIA	35.56	-84.14	-0.9	0.128	0.051	15.16	344	5.900000095	32.31	0.0017	0.37	61.6	Temperate	0.077
303	Plot303	FIA	35.69	-84.91	-3.79	0.857	0.063	15.77	342	4.900000095	29.78	0.0036	0.34	61.5	Temperate	0.794
304	Plot304	FIA	35.89	-84.34	-2.88	0.783	0.061	14.49	319	5	21.44	0.0028	0.41	81.8	Temperate	0.722
305	Plot305	FIA	35.76	-83.36	-2.47	0.71	0.074	14.85	342	5	26.88	0.0042	0.46	86	Temperate	0.636
306	Plot306	FIA	36.13	-82.36	-1.42	0.608	0.079	13.02	338	4.900000095	35.5	0.0041	0.53	74.25	Temperate	0.529
307	Plot307	FIA	36.15	-82.31	-2.04	0.43	0.298	11.84	354	4.900000095	64.95	0.003	0.26	53	Temperate	0.132
308	Plot308	FIA	36.28	-83.7	-1.19	0.137	0.078	13.32	334	5.5	24.98	0.0019	0.42	87.6	Temperate	0.059
309	Plot309	FIA	36.23	-82.05	-0.82	0.06	0.094	11.92	339	5.300000191	49.49	0.0035	0.42	58.5	Temperate	-0.034
310	Plot310	FIA	36.5	-83.86	-2.25	0.259	0.022	12.02	359	5.400000095	36.86	0.0032	0.49	91.75	Temperate	0.237
311	Plot311	FIA	35.8	-83.17	-2.1	0.339	0.007	14.68	325	4.900000095	25.38	0.003	0.47	55.5	Temperate	0.332
312	Plot312	FIA	35.89	-83.13	-0.97	0.086	0.103	14.34	332	4.900000095	29.73	0.0027	0.4	85.8	Temperate	-0.017
313	Plot313	FIA	35.89	-82.96	-1.16	0.338	0.194	14.67	314	4.900000095	25.63	0.0036	0.35	58.25	Temperate	0.144
314	Plot314	FIA	36.37	-83.43	-3.51	0.668	0.034	13.32	327	5.5	22.97	0.0033	0.47	71.8	Temperate	0.634
315	Plot315	FIA	35.13	-85.32	-1.73	0.747	0.322	16	339	5.400000095	31.41	0.0037	0.31	68.8	Temperate	0.425
316	Plot316	FIA	35.13	-85.21	-0.85	0.093	0.131	16.44	323	5.5	22.74	0.0023	0.46	78	Temperate	-0.038
317	Plot317	FIA	35.13	-85.38	-1.18	0.259	0.08	15.92	344	5.400000095	33.02	0.0029	0.42	83	Temperate	0.179
318	Plot318	FIA	36.41	-82.9	-2.52	0.402	0.038	12.62	294	6.800000191	24.61	0.0019	0.37	90.5	Temperate	0.364
319	Plot319	FIA	35.66	-83.77	-3.62	0.341	0.03	15.22	367	5	25.42	0.0026	0.39	67.75	Temperate	0.311
320	Plot320	FIA	36.36	-81.84	-1.03	0.398	0.232	11.24	334	5.400000095	35.3	0.0045	0.45	96.6	Temperate	0.166
321	Plot321	FIA	36.53	-81.84	-2.75	0.584	0.115	11.22	339	4.900000095	51.8	0.003	0.43	60	Temperate	0.469
322	Plot322	FIA	30.77	-94.13	-1.62	0.113	0.035	18.49	317	5	25.98	0.0018	0.36	27.5	Temperate	0.078
323	Plot323	FIA	29.94	-94.75	-2.58	0.349	0.044	20.55	378	5.599999905	30.43	0.0026	0.47	57.5	Temperate	0.305
324	Plot324	FIA	30.41	-95.39	-2.08	0.36	0.001	17.87	291	6.5	19.35	0.002	0.39	50.25	Temperate	0.359
325	Plot325	FIA	30.95	-93.66	-0.97	0.106	0.074	15.14	331	5.5	19.7	0.0017	0.42	57.5	Temperate	0.032
326	Plot326	FIA	30.63	-94.68	-0.82	0.069	0.01	17.25	316	5.099999905	20.28	0.0021	0.45	97.25	Temperate	0.059
327	Plot327	FIA	31.5	-94.06	-1.12	0.13	0.09	14.96	281	5.900000095	19.83	0.0033	0.51	58.25	Temperate	0.04
328	Plot328	FIA	31.33	-94.27	-0.95	0.054	0.049	15.58	276	5.5	19.4	0.003	0.48	80.25	Temperate	0.005
329	Plot329	FIA	30.47	-95.26	-0.73	0.056	0.021	18.3	297	6.5	19.56	0.0031	0.45	70.25	Temperate	0.035
330	Plot330	FIA	30.51	-95.14	-1.65	0.37	0.02	18.89	302	5.300000191	19.35	0.0028	0.35	71.25	Temperate	0.35
331	Plot331	FIA	30.41	-95.2	-1.12	0.179	0.038	17.89	306	6.5	20.06	0.004	0.46	71.5	Temperate	0.141
332	Plot332	FIA	31.13	-95.07	-0.65	0.15	0.575	14.5	258	5	18.63	0.0036	0.59	87.5	Temperate	-0.425
333	Plot333	FIA	31.11	-95.15	-2.63	0.353	0.011	14.65	262	7.599999905	17.82	0.0042	0.44	65.5	Temperate	0.342
334	Plot334	FIA	31.16	-95.1	-1.15	0.186	0.069	14.84	254	6.099999905	25.56	0.0027	0.64	78.25	Temperate	0.117
335	Plot335	FIA	30.94	-94.44	-0.92	0.095	0.004	17.61	292	4.699999809	19.59	0.0021	0.41	60.5	Temperate	0.091
336	Plot336	FIA	30.59	-95.7	-1.39	0.335	0.001	20.47	249	6.400000095	18.8	0.0031	0.4	82.5	Temperate	0.334
337	Plot337	FIA	30.54	-95.6	-1.21	0.167	0.005	19.69	262	5.199999809	22.64	0.0021	0.51	72.5	Temperate	0.162
338	Plot338	FIA	30.76	-95.5	-0.93	0.033	0.063	19.16	256	5.300000191	18.61	0.0037	0.36	59.25	Temperate	-0.03
339	Plot339	FIA	31.08	-94.32	-0.81	0.197	0.119	17.28	284	5	24.2	0.0029	0.55	60.25	Temperate	0.078
340	Plot340	FIA	29.67	-94.91	-0.38	0.096	0.003	24.19	365	5.300000191	44.76	0.0015	0.46	40.25	Temperate	0.093
341	Plot341	FIA	32.04	-95.58	-1.43	0.114	0.015	21.4	212	7.800000191	21.81	0.0018	0.32	49.5	Temperate	0.099
342	Plot342	FIA	31.6	-95.54	-1.7	0.188	0.01	18.05	224	4.900000095	20.45	0.0017	0.41	57.25	Temperate	0.178
343	Plot343	FIA	32.17	-95.54	-0.98	0.068	0.086	22.17	205	7.800000191	21.08	0.0017	0.35	67.25	Temperate	-0.018
344	Plot344	FIA	32.77	-94.08	-1.62	0.447	0.027	15.14	269	5.5	18.01	0.0046	0.48	50.5	Temperate	0.42
345	Plot345	FIA	32.81	-94.38	-1.32	0.089	0.031	17	248	5.300000191	21.27	0.0021	0.37	28.5	Temperate	0.058
346	Plot346	FIA	31.68	-94.56	-1.9	0.233	0.013	15.73	248	5.199999809	17.23	0.0028	0.44	50.25	Temperate	0.22
347	Plot347	FIA	32.21	-94.15	-0.64	0.017	0.005	14.94	270	5.300000191	17.3	0.002	0.45	50.25	Temperate	0.012
348	Plot348	FIA	32.07	-94.2	-1.65	0.299	0.013	14.88	266	5	23.75	0.0064	0.46	63.5	Temperate	0.286
349	Plot349	FIA	31.99	-94.05	-1.6	0.544	0.019	14.84	269	4.900000095	23.79	0.003	0.43	45.25	Temperate	0.525
350	Plot350	FIA	33.43	-94.37	-1.54	0.127	0.032	16.15	275	5.199999809	19.06	0.0022	0.38	55.5	Temperate	0.095
351	Plot351	FIA	31.68	-94.26	-1.39	0.187	0.001	14.99	265	5	19.64	0.0023	0.48	55.25	Temperate	0.186
352	Plot352	FIA	31.63	-93.86	-0.74	0.235	0.105	15.44	278	6.900000095	20.58	0.002	0.55	73.25	Temperate	0.13
353	Plot353	FIA	31.71	-93.96	-1.15	0.045	0.01	15.33	274	6.900000095	18.16	0.003	0.52	77.5	Temperate	0.035
354	Plot354	FIA	31.76	-94.01	-1.19	0.082	0.061	14.97	273	6.900000095	19.02	0.0021	0.35	68.5	Temperate	0.021
355	Plot355	FIA	32.85	-94.76	-2.1	0.142	0.013	20	229	5.300000191	19.95	0.0021	0.52	58.5	Temperate	0.129
356	Plot356	FIA	32.7	-95.33	-1.68	0.107	0.008	22.82	207	5.900000095	20.01	0.002	0.48	55.25	Temperate	0.099
357	Plot357	FIA	34.55	-91.26	-1.44	0.174	0.072	20.76	254	6.300000191	31.46	0.0032	0.43	67.75	Temperate	0.102
358	Plot358	FIA	33.21	-92.25	-2.06	0.134	0.01	13.59	295	4.900000095	26.49	0.0019	0.76	42.25	Temperate	0.124
359	Plot359	FIA	33.58	-91.73	-2.62	0.357	0.005	16.18	296	5.199999809	19.4	0.0033	0.4	67.75	Temperate	0.352
360	Plot360	FIA	33.58	-93.53	-1.75	0.281	0.016	13.64	304	4.800000191	20.64	0.002	0.33	50.75	Temperate	0.265
361	Plot361	FIA	33.97	-93.64	-1.66	0.218	0.076	16.91	310	4.900000095	19.62	0.0019	0.38	60.75	Temperate	0.142
362	Plot362	FIA	33.74	-93.67	-0.82	0.324	0.296	14.9	305	5.400000095	21.25	0.0038	0.44	61.75	Temperate	0.028
363	Plot363	FIA	33.67	-94.41	-2.19	0.51	0.1	18.6	276	6.099999905	19.6	0.0028	0.43	63.75	Temperate	0.41
364	Plot364	FIA	34.91	-93.23	-3.23	0.352	0	20.06	280	5.5	21.71	0.0036	0.33	81.75	Temperate	0.352
365	Plot365	FIA	34.88	-93.24	-3.05	0.153	0.039	20.2	280	5.5	22.04	0.0018	0.24	64.75	Temperate	0.114
366	Plot366	FIA	34.77	-92.94	-0.78	0.127	0.165	18.62	301	5.5	27.63	0.0028	0.37	71.75	Temperate	-0.038
367	Plot367	FIA	34.77	-94.31	-2.19	0.269	0.01	22.33	294	5.5	24.03	0.0024	0.35	75.75	Temperate	0.259
368	Plot368	FIA	34.98	-93.78	-1.53	0.096	0.047	19.97	298	4.900000095	27.2	0.0017	0.39	85.75	Temperate	0.049
369	Plot369	FIA	35.02	-93.36	-2.76	0.427	0.022	21.74	269	5.5	23.37	0.0044	0.35	76.75	Temperate	0.405
370	Plot370	FIA	34.58	-93.14	-1.03	0.084	0.075	18.75	315	5.900000095	21.76	0.0018	0.3	88.75	Temperate	0.00900000000000001
371	Plot371	FIA	35.11	-93.78	-2.57	0.21	0.022	20.31	272	4.900000095	23.79	0.0024	0.37	76.75	Temperate	0.188
372	Plot372	FIA	35.19	-93.57	-0.79	0.03	0.026	19.66	278	6.699999809	23.14	0.0022	0.36	84.75	Temperate	0.004
373	Plot373	FIA	34.59	-93.47	-1.94	0.238	0.036	19.45	301	5.5	21.52	0.0025	0.41	77.75	Temperate	0.202
374	Plot374	FIA	34.72	-93.73	-2.54	0.167	0.007	20.14	303	5.5	23.24	0.0028	0.36	77.75	Temperate	0.16
375	Plot375	FIA	35.74	-93.27	-0.97	0.005	0.003	20.63	269	4.900000095	24.24	0.0015	0.29	71.75	Temperate	0.002
376	Plot376	FIA	35.79	-93.27	-1.18	0.116	0.064	20.68	273	4.900000095	23.34	0.0026	0.32	94.75	Temperate	0.052
377	Plot377	FIA	35.92	-93.21	-1.34	0.059	0.055	21.13	280	4.900000095	25.88	0.0026	0.44	83.75	Temperate	0.004
378	Plot378	FIA	35.55	-92.91	-2.21	0.232	0.016	19.13	263	4.900000095	25.03	0.0022	0.42	69.75	Temperate	0.216
379	Plot379	FIA	35.72	-92.96	-0.67	0.043	0.047	20.24	273	4.900000095	23.23	0.0014	0.3	84.75	Temperate	-0.004
380	Plot380	FIA	35.92	-92.92	-3.61	0.142	0.017	20.98	269	4.900000095	24.82	0.0017	0.37	77.75	Temperate	0.125
381	Plot381	FIA	36.04	-92.18	-1.52	0.191	0.033	18.97	261	5.5	23.21	0.0026	0.38	76.75	Temperate	0.158
382	Plot382	FIA	35.69	-92.65	-2.04	0.258	0.033	20.94	261	4.900000095	23.27	0.0026	0.31	71.75	Temperate	0.225
383	Plot383	FIA	35.59	-92.7	-2.44	0.105	0.003	20.52	267	4.900000095	23.82	0.0012	0.38	80.75	Temperate	0.102
384	Plot384	FIA	35.54	-94.28	-1.68	0.165	0.087	23.12	272	5	20.67	0.0022	0.34	86.75	Temperate	0.078
385	Plot385	FIA	35.69	-93.92	-2.06	0.358	0.025	21.98	279	4.900000095	27.61	0.0019	0.38	74.75	Temperate	0.333
386	Plot386	FIA	36.48	-91.48	-1.13	0.081	0.031	17.42	258	5.5	20.67	0.0022	0.41	87.75	Temperate	0.05
387	Plot387	FIA	36.28	-93.88	-0.99	0.048	0.011	22.48	280	5.5	21.66	0.0015	0.42	49.75	Temperate	0.037
388	Plot388	FIA	35.94	-93.53	-2.44	0.15	0.048	21.74	277	4.900000095	23.93	0.0023	0.34	93.75	Temperate	0.102
389	Plot389	FIA	37.62	-76.61	-1.61	0.323	0.236	13.65	315	4.800000191	24.1	0.0032	0.36	77.25	Temperate	0.087
390	Plot390	FIA	38.05	-77.47	-2.36	0.264	0.017	9.54	295	4.800000191	21.82	0.0027	0.35	83.75	Temperate	0.247
391	Plot391	FIA	38.19	-77.3	-1.39	0.499	0.117	9.42	293	4.800000191	21.72	0.0056	0.51	58	Temperate	0.382
392	Plot392	FIA	36.57	-76.53	-1.14	0.027	0.044	17.72	381	5	71.2	0.0027	0.34	59.8	Temperate	-0.017
393	Plot393	FIA	37.94	-77.63	-1.3	0.281	0.066	9.81	296	6.5	20.3	0.0033	0.42	51.25	Temperate	0.215
394	Plot394	FIA	37.93	-77.7	-3.16	0.437	0.037	10.04	296	5.400000095	21.71	0.0034	0.48	71.75	Temperate	0.4
395	Plot395	FIA	37.64	-76.72	-1.96	0.307	0.098	13.21	315	4.800000191	27.66	0.002	0.29	44.6	Temperate	0.209
396	Plot396	FIA	36.85	-78.38	-1.2	0.072	0.03	7.98	292	6	21.24	0.0023	0.43	83.5	Temperate	0.042
397	Plot397	FIA	36.7	-80.13	-1.37	0.153	0.024	11.75	334	5.599999905	23.1	0.0035	0.51	80.75	Temperate	0.129
398	Plot398	FIA	37.01	-79.51	-1.03	0.106	0.079	8.94	290	5.599999905	22.88	0.0019	0.38	60.75	Temperate	0.027
399	Plot399	FIA	37.52	-79.39	-2.48	0.416	0.034	11.28	287	5.099999905	24.98	0.0034	0.41	94.5	Temperate	0.382
400	Plot400	FIA	37.39	-78.58	-1.19	0.211	0.09	10.93	294	5.400000095	22.82	0.0021	0.47	85	Temperate	0.121
401	Plot401	FIA	37.62	-78.73	-1.96	0.197	0.061	12.73	303	5.300000191	26.14	0.0014	0.38	101	Temperate	0.136
402	Plot402	FIA	36.87	-80.22	-1.25	0.102	0.007	11.67	306	5.099999905	46.37	0.002	0.38	36.25	Temperate	0.095
403	Plot403	FIA	37.25	-77.88	-3.26	0.105	0.007	9.32	296	5.400000095	23.54	0.0022	0.39	77	Temperate	0.098
404	Plot404	FIA	36.71	-78.79	-1.19	0.137	0.114	9.66	294	7.099999905	21.66	0.0025	0.44	44.25	Temperate	0.023
405	Plot405	FIA	36.73	-78.79	-2.61	0.392	0.032	9.46	293	7.099999905	21.28	0.0027	0.35	72.5	Temperate	0.36
406	Plot406	FIA	39.26	-77.71	-1.05	0.28	0.191	13.2	288	6	33.76	0.0029	0.45	98.2	Temperate	0.089
407	Plot407	FIA	37.84	-79.02	-1.76	0.319	0.055	12.54	297	5.599999905	38.06	0.0034	0.32	62.5	Temperate	0.264
408	Plot408	FIA	38.37	-77.72	-3.09	0.37	0.085	10.37	291	5.300000191	25.54	0.0021	0.29	74	Temperate	0.285
409	Plot409	FIA	38.52	-77.35	-1.59	0.329	0.126	9.22	275	5	25.46	0.0028	0.51	92.5	Temperate	0.203
410	Plot410	FIA	38.65	-77.48	-0.32	0.075	0.457	9.66	268	5	27.4	0.0032	0.51	113.6	Temperate	-0.382
411	Plot411	FIA	38.62	-78.31	-0.76	0.013	0.058	13.98	315	5.599999905	50.31	0.0015	0.49	71.75	Temperate	-0.045
412	Plot412	FIA	38.74	-78.25	-1.51	0.289	0.116	13.06	293	5.599999905	54.04	0.0022	0.48	72	Temperate	0.173
413	Plot413	FIA	38.61	-78.28	-1.1	0.276	0.149	13.4	306	5.599999905	45.78	0.0031	0.48	73.5	Temperate	0.127
414	Plot414	FIA	38.21	-77.47	-2.76	0.413	0.028	9.42	291	4.800000191	22.27	0.0035	0.33	38	Temperate	0.385
415	Plot415	FIA	38.12	-77.84	-1.86	0.477	0.12	11.09	300	5.300000191	29.59	0.0026	0.33	75.6	Temperate	0.357
416	Plot416	FIA	38.32	-77.67	-1.83	0.518	0.094	10.04	291	5.400000095	23.8	0.0035	0.44	76.2	Temperate	0.424
417	Plot417	FIA	38.18	-77.5	-2.06	0.347	0.067	9.55	292	5.400000095	22.04	0.0027	0.28	80	Temperate	0.28
418	Plot418	FIA	38.08	-77.79	-2.07	0.409	0.037	10.67	300	5.300000191	22.68	0.0025	0.36	85.25	Temperate	0.372
419	Plot419	FIA	38.28	-77.68	-2.17	0.419	0.101	10.02	294	6.099999905	19.64	0.003	0.4	58.75	Temperate	0.318
420	Plot420	FIA	38.18	-78.61	-1.42	0.077	0	14.78	308	4.800000191	27.77	0.0018	0.44	106.75	Temperate	0.077
421	Plot421	FIA	37.85	-78.46	-1.86	0.42	0.052	13.12	312	5.300000191	21.99	0.0029	0.6	68.8	Temperate	0.368
422	Plot422	FIA	38.09	-78.61	-1.34	0.352	0.108	14.72	314	5	23.13	0.0027	0.42	101.8	Temperate	0.244
423	Plot423	FIA	37.83	-78.61	-1.36	0.222	0.146	13.22	315	5	24.63	0.0028	0.35	54	Temperate	0.076
424	Plot424	FIA	38.72	-77.28	-1.49	0.19	0.092	9.85	277	5	23.5	0.0024	0.38	102.5	Temperate	0.098
425	Plot425	FIA	38.89	-78.06	-2.06	0.281	0.026	13.12	295	5.099999905	32.53	0.0023	0.43	87	Temperate	0.255
426	Plot426	FIA	37.84	-78.18	-3.08	0.425	0.011	11.87	301	6.599999905	23.59	0.0021	0.6	96.75	Temperate	0.414
427	Plot427	FIA	37.9	-78.36	-1.63	0.248	0.049	12.96	310	5.300000191	21.43	0.0023	0.38	61	Temperate	0.199
428	Plot428	FIA	37.78	-77.99	-2.16	0.607	0.149	10.94	296	7	22.65	0.003	0.31	66.8	Temperate	0.458
429	Plot429	FIA	37.72	-77.91	-1.38	0.45	0.238	10.49	293	5.099999905	21.86	0.0028	0.24	53.5	Temperate	0.212
430	Plot430	FIA	37.67	-77.79	-2.45	0.395	0.086	10.12	292	5.099999905	20.84	0.0026	0.49	68.25	Temperate	0.309
431	Plot431	FIA	37.81	-78	-2.57	0.407	0.038	10.85	298	7	23.11	0.0025	0.36	79.5	Temperate	0.369
432	Plot432	FIA	38.28	-78.56	-1.82	0.112	0.004	14.68	304	5.599999905	35.11	0.0019	0.46	93.8	Temperate	0.108
433	Plot433	FIA	37.62	-79.39	-1.87	0.307	0.062	10.66	290	5	41.52	0.0023	0.44	97.75	Temperate	0.245
434	Plot434	FIA	38.6	-78.38	-1.35	0.152	0.08	14.64	332	5.599999905	66.98	0.0021	0.67	95.5	Temperate	0.072
435	Plot435	FIA	38.41	-79.3	-1.02	0.135	0.121	10.88	287	5	59.67	0.0026	0.33	107	Temperate	0.014
436	Plot436	FIA	38.4	-79.14	-2.58	0.379	0.079	13.83	274	5	39.98	0.0023	0.33	87.5	Temperate	0.3
437	Plot437	FIA	38.19	-79.31	-1.32	0.089	0.044	10.56	303	6	63.77	0.002	0.24	80.25	Temperate	0.045
438	Plot438	FIA	37.82	-79.55	-1.44	0.172	0.021	10.42	290	6.199999809	45.86	0.0034	0.43	60.25	Temperate	0.151
439	Plot439	FIA	37.91	-79.44	-2.82	0.408	0.064	11.88	282	6.199999809	33.69	0.0023	0.37	76	Temperate	0.344
440	Plot440	FIA	37.66	-79.36	-1.87	0.092	0.02	10.56	298	5	38.72	0.0027	0.31	97.2	Temperate	0.072
441	Plot441	FIA	37.73	-79.64	-1.92	0.298	0.065	11.02	285	5	41.97	0.0018	0.31	57	Temperate	0.233
442	Plot442	FIA	37.76	-79.33	-2.01	0.197	0.058	11.1	286	5	32.03	0.0023	0.31	92.25	Temperate	0.139
443	Plot443	FIA	38.63	-79.02	-3.33	0.213	0.028	16.31	269	5.099999905	36.76	0.002	0.38	83	Temperate	0.185
444	Plot444	FIA	38.38	-78.55	-2.73	0.564	0.112	14.13	302	5.599999905	41.44	0.0035	0.6	101.25	Temperate	0.452
445	Plot445	FIA	38.61	-79.12	-2.82	0.5	0.095	13.01	286	5	54.08	0.0037	0.46	104.75	Temperate	0.405
446	Plot446	FIA	38.41	-78.78	-2.68	0.269	0.007	15.47	283	5	32.23	0.0023	0.41	82.5	Temperate	0.262
447	Plot447	FIA	37.87	-79.71	-1.55	0.196	0.071	12.49	277	5.900000095	35.26	0.0024	0.3	89.6	Temperate	0.125
448	Plot448	FIA	38.08	-79.71	-2.48	0.507	0.063	11.04	282	5	39.29	0.0031	0.43	79	Temperate	0.444
449	Plot449	FIA	38.09	-79.53	-2.69	0.57	0.056	10.99	283	5	42.82	0.0027	0.4	64.2	Temperate	0.514
450	Plot450	FIA	37.97	-79.76	-2.1	0.296	0.064	11.48	281	5	40.57	0.0026	0.39	75.5	Temperate	0.232
451	Plot451	FIA	38.01	-79.82	-2.53	0.222	0.061	10.07	293	5	43.2	0.0036	0.5	79	Temperate	0.161
452	Plot452	FIA	38.21	-79.73	-2.79	0.337	0.086	10	287	4.900000095	47.15	0.0032	0.39	85.2	Temperate	0.251
453	Plot453	FIA	38.11	-79.77	-1.85	0.41	0.135	10.07	290	5	44.72	0.0041	0.45	88.8	Temperate	0.275
454	Plot454	FIA	37.9	-79.88	-2.02	0.631	0.112	9.24	305	6.099999905	50.52	0.0034	0.31	58	Temperate	0.519
455	Plot455	FIA	38.19	-79.67	-2.42	0.411	0.065	9.05	296	5	54.01	0.003	0.33	110.5	Temperate	0.346
456	Plot456	FIA	38.06	-79.55	-3.33	0.305	0.019	10.87	284	5	43.53	0.0026	0.29	74.5	Temperate	0.286
457	Plot457	FIA	37.78	-79.81	-1.3	0.073	0.051	12.97	275	6.099999905	33.14	0.0017	0.31	74	Temperate	0.022
458	Plot458	FIA	37.67	-79.87	-2.95	0.312	0.053	13.64	275	5.599999905	30.45	0.0027	0.24	69.25	Temperate	0.259
459	Plot459	FIA	37.68	-79.74	-3.95	0.451	0.044	11.32	284	5	34.5	0.003	0.34	67	Temperate	0.407
460	Plot460	FIA	37.44	-80.42	-1.18	0.142	0.11	13.18	272	7.800000191	41.4	0.0026	0.26	67.8	Temperate	0.032
461	Plot461	FIA	37.46	-80.06	-1.64	0.238	0.09	12.33	278	6.400000095	31.77	0.0022	0.27	76.25	Temperate	0.148
462	Plot462	FIA	37.79	-79.97	-2.26	0.301	0.045	12.7	274	5	32.07	0.0026	0.36	82	Temperate	0.256
463	Plot463	FIA	39.18	-78.37	-1.69	0.224	0.022	14.45	279	5	41.55	0.0026	0.46	68.5	Temperate	0.202
464	Plot464	FIA	39.39	-78.25	-1.88	0.288	0.062	14.63	272	5.099999905	30.61	0.0022	0.37	74	Temperate	0.226
465	Plot465	FIA	39.08	-78.45	-2.04	0.421	0.15	15.37	272	5.300000191	28.21	0.0021	0.33	54.2	Temperate	0.271
466	Plot466	FIA	38.28	-79.44	-2.69	0.629	0.095	11.85	276	5.099999905	44.11	0.0035	0.4	45.5	Temperate	0.534
467	Plot467	FIA	36.66	-83.47	-1.54	0.384	0.101	12.15	345	5.199999809	43.71	0.0037	0.34	77.8	Temperate	0.283
468	Plot468	FIA	36.61	-83.28	-0.55	0.016	0.186	12.29	322	6.599999905	27.92	0.0021	0.47	77.25	Temperate	-0.17
469	Plot469	FIA	36.65	-83.17	-3.09	0.206	0.025	11.86	317	6.599999905	26.28	0.0025	0.4	87	Temperate	0.181
470	Plot470	FIA	37.26	-80.25	-2.01	0.662	0.077	12.78	280	5.699999809	28	0.003	0.42	79	Temperate	0.585
471	Plot471	FIA	37.3	-80.36	-2.79	0.335	0.06	12	276	5.099999905	40.69	0.0028	0.44	70.6	Temperate	0.275
472	Plot472	FIA	36.71	-82.51	-2.18	0.309	0.052	12.22	302	5.400000095	27.78	0.0031	0.39	111.6	Temperate	0.257
473	Plot473	FIA	36.87	-82.45	-2.22	0.597	0.047	12.49	317	5.199999809	33.13	0.0039	0.42	88.6	Temperate	0.55
474	Plot474	FIA	36.67	-82.87	-2.61	0.391	0.066	11.42	307	5.400000095	26.14	0.0035	0.44	52.75	Temperate	0.325
475	Plot475	FIA	36.73	-81.55	-1.42	0.554	0.096	11.12	322	4.900000095	40.91	0.0038	0.52	102.2	Temperate	0.458
476	Plot476	FIA	37.17	-81.36	-2.9	0.565	0.067	13.11	305	5.400000095	45.04	0.0028	0.29	81.25	Temperate	0.498
477	Plot477	FIA	37	-81.72	-2.07	0.563	0.04	12.01	328	5	53.69	0.0037	0.52	83.8	Temperate	0.523
478	Plot478	FIA	37.18	-81.74	-2.25	0.196	0.03	12.44	317	5.300000191	39.72	0.0034	0.36	73.25	Temperate	0.166
479	Plot479	FIA	37.07	-81.39	-2.27	0.293	0.033	12.64	309	5.400000095	49.67	0.0019	0.4	57.2	Temperate	0.26
480	Plot480	FIA	36.65	-81.72	-1.11	0.156	0.097	11.23	326	4.900000095	42.1	0.0031	0.3	87.5	Temperate	0.059
481	Plot481	FIA	36.88	-81.89	-2.15	0.593	0.059	12.21	321	5	44.65	0.0032	0.42	65.25	Temperate	0.534
482	Plot482	FIA	36.64	-82.16	-2.45	0.302	0.039	12.51	315	5.400000095	25.83	0.0032	0.46	78.75	Temperate	0.263
483	Plot483	FIA	36.78	-81.24	-2.54	0.367	0.025	11.78	298	4.900000095	39.35	0.003	0.56	85.2	Temperate	0.342
484	Plot484	FIA	37.15	-81.3	-1.25	0.568	0.295	13.66	292	5.099999905	44.13	0.0045	0.45	89	Temperate	0.273
485	Plot485	FIA	37	-81.41	-1.12	0.273	0.108	12.99	303	5.099999905	44.44	0.003	0.45	81.6	Temperate	0.165
486	Plot486	FIA	37.31	-81.88	-2.12	0.394	0.038	12.29	324	5.199999809	32.54	0.0029	0.43	102.5	Temperate	0.356
487	Plot487	FIA	37.31	-80.91	-1.62	0.202	0.029	13.24	278	5	49.17	0.0025	0.39	68	Temperate	0.173
488	Plot488	FIA	37.28	-80.59	-2.97	0.269	0.075	12.67	272	7.900000095	41.92	0.0039	0.49	82.25	Temperate	0.194
489	Plot489	FIA	37.24	-80.91	-3.22	0.411	0.017	13.5	276	5	48.59	0.0029	0.27	69.5	Temperate	0.394
490	Plot490	FIA	36.73	-81.34	-2.18	0.609	0.014	10.65	323	5.199999809	49.55	0.0048	0.46	100.25	Temperate	0.595
491	Plot491	FIA	36.7	-81.42	-2.73	0.48	0.07	10.79	316	5	35.27	0.0029	0.38	43	Temperate	0.41
492	Plot492	FIA	36.71	-81.26	-1.69	0.208	0.039	11.42	307	5.099999905	36.54	0.0022	0.37	72	Temperate	0.169
493	Plot493	Can	53.03	-115.2	-0.84	0.295	0.336	71.26	299	5.199999809	35.28	0.0056	0.43	142.2	Boreal	-0.041
494	Plot494	Can	53.3	-115.4	-1.53	0.147	0.113	70.2	305	5.5	35.63	0.0046	0.6	162.4	Boreal	0.034
495	Plot495	Can	55.1	-114.8	-0.9	0.148	0.199	69.2	282	5.400000095	49.39	0.0055	0.35	176	Boreal	-0.051
496	Plot496	USA	46.8	-121.7	-2.7	0.4	0.145	59.05	220	7.300000191	77.84	0.0096	0.5	NA	Temperate	0.255
497	Plot497	Amazon	-3.7	-70.3	-0.79	0.741	0.927	23.13	652	4.400000095	37.26	NA	NA	NA	Tropical	-0.186
498	Plot498	Amazon	-4	-73.4	-2.16	0.675	0.503	21.93	709	5.300000191	30.51	NA	NA	NA	Tropical	0.172
499	Plot499	Hans	48.59	21.15	-3.08	1.19	0.273	41.18	230	5.599999905	23.68	0.0051	0.24	34.36	Temperate	0.917
500	Plot500	Hans	48.59	21.15	-2.41	1.235	0.253	41.18	230	5.599999905	23.68	0.0058	0.24	34.12	Temperate	0.982
501	Plot501	USA	46.8	-121.7	-1.11	0.235	0.224	59.05	220	7.300000191	77.84	0.0078	0.38	NA	Temperate	0.011
502	Plot502	ICP	47.48	13.42	-0.49	0.173	0.439	37.69	520	5	80.48	0.0049	0.43	NA	Temperate	-0.266
503	Plot503	ICP	47.05	14.1	-1.38	0.218	0.066	27.05	553	5	51.97	0.0045	0.34	NA	Temperate	0.152
504	Plot504	ICP	47.32	12.4	-1.83	0.792	0.229	39.37	452	4.5	56.21	0.0067	0.3	NA	Temperate	0.563
505	Plot505	ICP	47.37	11.88	-2.71	0.329	0.043	38.34	459	5	57.61	0.0043	0.38	NA	Temperate	0.286
506	Plot506	ICP	47.48	9.98	-0.87	0.368	0.303	24.2	542	5	64.8	0.006	0.44	NA	Temperate	0.065
507	Plot507	ICP	46.73	14.5	-1.3	0.408	0.199	31.55	427	5	43.83	0.0039	0.37	NA	Temperate	0.209
508	Plot508	ICP	46.72	13.67	-0.45	0.127	0.347	29.21	428	6.199999809	45.69	0.0049	0.46	NA	Temperate	-0.22
509	Plot509	ICP	47.63	16.13	-2.57	0.519	0.051	36.76	274	5	34.25	0.0042	0.41	NA	Temperate	0.468
510	Plot510	Amazon	7.5	-71	-1.83	0.558	0.203	67.98	221	6.5	21.42	NA	NA	NA	Tropical	0.355
511	Plot511	Amazon	7.5	-71	-2.63	0.43	0.139	67.98	221	6.5	21.42	NA	NA	NA	Tropical	0.291
512	Plot512	Amazon	-2.4	-59.9	-2.34	0.45	0.325	39.09	420	3.5	25.64	NA	NA	NA	Tropical	0.125
513	Plot513	Amazon	-2.4	-59.9	-2.25	0.519	0.414	39.09	420	3.5	25.64	NA	NA	NA	Tropical	0.105
514	Plot514	Amazon	-2.6	-60.2	-3.75	0.488	0.245	41.86	409	3.5	30.53	NA	NA	NA	Tropical	0.243
515	Plot515	Hans	48.45	22.84	-1.27	0.318	0.272	22.33	296	5.599999905	38.51	0.0028	0.31	73.32	Temperate	0.046
516	Plot516	Hans	48.42	22.91	-1.9	0.428	0.112	22.03	340	5.599999905	45.72	0.0041	0.25	49.16	Temperate	0.316
517	Plot517	Hans	48.42	22.91	-1.59	0.327	0.139	22.03	340	5.599999905	45.72	0.0033	0.27	49.09	Temperate	0.188
518	Plot518	Hans	48.51	22.54	-3.06	0.257	0.035	23.03	255	5.900000095	28.11	0.0032	0.22	93.23	Temperate	0.222
519	Plot519	Can	54.32	-116.26	-0.75	0.263	0.348	64.69	282	5.699999809	45.66	0.0025	0.42	103.25	Boreal	-0.085
520	Plot520	Can	54.32	-116.26	-0.34	0.361	0.429	64.69	282	5.699999809	45.66	0.0029	0.4	103.25	Boreal	-0.068
521	Plot521	Can	54.32	-116.26	-0.79	0.286	0.28	64.69	282	5.699999809	45.66	0.0026	0.39	103.25	Boreal	0.00599999999999995
522	Plot522	Can	52.38	-115.44	-1.69	0.277	0.153	68.36	302	5.900000095	39.71	0.0028	0.22	88.44	Boreal	0.124
523	Plot523	Can	52.79	-116.62	-1.75	0.194	0.125	59.17	285	5.400000095	40.49	0.0033	0.25	78.8	Boreal	0.069
524	Plot524	Can	52.79	-116.62	-1.24	0.202	0.155	59.17	285	5.400000095	40.49	0.0034	0.22	78.8	Boreal	0.047
525	Plot525	Can	52.79	-116.62	-2.03	0.148	0.054	59.17	285	5.400000095	40.49	0.0034	0.24	78.8	Boreal	0.094
526	Plot526	Can	52.79	-116.62	-2.39	0.176	0.066	59.17	285	5.400000095	40.49	0.0035	0.23	78.8	Boreal	0.11
527	Plot527	Can	52.77	-116.59	-3.68	0.174	0.054	58.01	289	5.400000095	40.85	0.0027	0.18	85.62	Boreal	0.12
528	Plot528	Can	52.77	-116.59	-3.82	0.189	0.077	58.01	289	5.400000095	40.85	0.0027	0.21	85.62	Boreal	0.112
529	Plot529	Can	52.76	-116.57	-1.92	0.161	0.08	59.61	288	5.400000095	46.28	0.0035	0.38	124.82	Boreal	0.081
530	Plot530	Can	52.76	-116.57	-1.79	0.16	0.088	59.61	288	5.400000095	46.28	0.0039	0.36	124.82	Boreal	0.072
531	Plot531	Can	52.76	-116.57	-1.42	0.157	0.105	59.61	288	5.400000095	46.28	0.0035	0.36	124.82	Boreal	0.052
532	Plot532	Can	52.75	-116.52	-1.95	0.132	0.074	62.74	282	5.400000095	48.36	0.0031	0.23	86.62	Boreal	0.058
533	Plot533	Can	52.75	-116.52	-1.74	0.123	0.085	62.74	282	5.400000095	48.36	0.003	0.26	86.62	Boreal	0.038
534	Plot534	Can	52.74	-116.51	-0.83	0.147	0.189	61.54	285	5.400000095	44.25	0.0032	0.23	88.56	Boreal	-0.042
535	Plot535	Can	52.74	-116.51	-1.63	0.152	0.107	61.54	285	5.400000095	44.25	0.003	0.23	88.56	Boreal	0.045
536	Plot536	Can	52.72	-116.49	-1.07	0.134	0.128	59.62	290	5.400000095	46.3	0.0033	0.2	88.22	Boreal	0.00600000000000001
537	Plot537	Can	52.72	-116.49	-1.5	0.18	0.115	59.62	290	5.400000095	46.3	0.0035	0.21	88.22	Boreal	0.065
538	Plot538	Can	52.72	-116.49	-1.61	0.176	0.109	59.62	290	5.400000095	46.3	0.0034	0.19	88.22	Boreal	0.067
539	Plot539	Can	52.72	-116.49	-0.91	0.203	0.23	59.62	290	5.400000095	46.3	0.0038	0.2	88.22	Boreal	-0.027
540	Plot540	Can	52.69	-116.43	-1.1	0.139	0.135	63.37	284	5.400000095	49.24	0.0037	0.31	122.44	Boreal	0.004
541	Plot541	Can	52.69	-116.43	-0.65	0.136	0.162	63.37	284	5.400000095	49.24	0.0038	0.25	122.44	Boreal	-0.026
542	Plot542	Can	52.69	-116.43	-0.97	0.158	0.125	63.37	284	5.400000095	49.24	0.0039	0.3	122.44	Boreal	0.033
543	Plot543	Can	52.69	-116.43	-0.7	0.132	0.166	63.37	284	5.400000095	49.24	0.0038	0.27	118.98	Boreal	-0.034
544	Plot544	Can	52.68	-116.43	-1.17	0.226	0.168	58.53	291	5.400000095	48.8	0.0047	0.36	138.97	Boreal	0.058
545	Plot545	Can	52.68	-116.43	-0.77	0.169	0.224	58.53	291	5.400000095	48.8	0.0036	0.38	138.97	Boreal	-0.055
546	Plot546	Can	52.68	-116.43	-1.15	0.193	0.139	58.53	291	5.400000095	48.8	0.0044	0.33	138.97	Boreal	0.054
547	Plot547	Can	52.68	-116.43	-1.02	0.18	0.148	58.53	291	5.400000095	48.8	0.0042	0.32	138.97	Boreal	0.032
548	Plot548	Can	54.33	-116.07	-1.28	0.224	0.31	64.99	286	5.699999809	42.79	0.0027	0.44	85.74	Boreal	-0.086
549	Plot549	Can	52.31	-100.71	-2.78	0.305	0.043	50.41	257	6.599999905	96.43	0.0026	0.3	36.11	Boreal	0.262
550	Plot550	Can	48.77	-55.73	-2.3	0.16	0.017	9.92	288	3.900000095	65.04	0.0039	0.46	53.2	Temperate	0.143
551	Plot551	Can	54.33	-116.07	-1.39	0.235	0.268	64.99	286	5.699999809	42.79	0.0033	0.36	85.74	Boreal	-0.033
552	Plot552	Can	54.33	-116.07	-1.21	0.23	0.203	64.99	286	5.699999809	42.79	0.0039	0.32	85.74	Boreal	0.027
553	Plot553	Can	52.57	-116.28	-0.95	0.199	0.173	61.34	288	5.400000095	44.15	0.0042	0.3	92.1	Boreal	0.026
554	Plot554	Can	52.57	-116.28	-0.82	0.205	0.224	61.34	288	5.400000095	44.15	0.0051	0.32	92.1	Boreal	-0.019
555	Plot555	Can	52.57	-116.28	-1.85	0.191	0.093	61.34	288	5.400000095	44.15	0.0044	0.31	92.1	Boreal	0.098
556	Plot556	Can	52.57	-116.28	-0.86	0.182	0.203	62.07	286	5.400000095	41.56	0.0032	0.33	98.6	Boreal	-0.021
557	Plot557	Can	52.57	-116.28	-0.58	0.159	0.294	62.07	286	5.400000095	41.56	0.0037	0.31	98.6	Boreal	-0.135
558	Plot558	Can	52.57	-116.28	-1.95	0.217	0.058	62.07	286	5.400000095	41.56	0.0044	0.35	98.6	Boreal	0.159
559	Plot559	Can	52.57	-116.28	-1.74	0.228	0.106	62.07	286	5.400000095	41.56	0.0051	0.29	98.6	Boreal	0.122
560	Plot560	Can	52.56	-116.26	-0.88	0.17	0.208	60.44	288	5.400000095	40.09	0.0053	0.26	104.27	Boreal	-0.038
561	Plot561	Can	52.56	-116.26	-1.56	0.197	0.111	60.44	288	5.400000095	40.09	0.0055	0.3	104.27	Boreal	0.086
562	Plot562	Can	52.56	-116.26	-0.67	0.183	0.293	60.44	288	5.400000095	40.09	0.0042	0.33	104.27	Boreal	-0.11
563	Plot563	Can	52.56	-116.26	-1.44	0.176	0.101	60.44	288	5.400000095	40.09	0.0043	0.3	104.27	Boreal	0.075
564	Plot564	Can	52.56	-116.25	-2.15	0.19	0.088	60.86	286	5.400000095	42.72	0.0034	0.33	97.35	Boreal	0.102
565	Plot565	Can	52.56	-116.25	-2.18	0.203	0.093	60.86	286	5.400000095	42.72	0.004	0.33	97.35	Boreal	0.11
566	Plot566	Can	52.56	-116.25	-2.21	0.172	0.077	60.86	286	5.400000095	42.72	0.0032	0.29	97.35	Boreal	0.095
567	Plot567	Can	52.45	-116.18	-0.68	0.185	0.232	64.29	274	5.099999905	45.41	0.0039	0.24	112.69	Boreal	-0.047
568	Plot568	Can	52.45	-116.18	-0.53	0.171	0.218	64.29	274	5.099999905	45.41	0.0038	0.28	112.69	Boreal	-0.047
569	Plot569	Can	52.45	-116.18	-0.47	0.162	0.3	64.29	274	5.099999905	45.41	0.004	0.24	112.69	Boreal	-0.138
570	Plot570	Can	52.45	-116.18	-0.81	0.196	0.191	64.29	274	5.099999905	45.41	0.0046	0.24	112.69	Boreal	0.005
571	Plot571	Can	52.44	-116.18	-0.46	0.216	0.284	64	275	5.099999905	46.4	0.004	0.37	195.93	Boreal	-0.068
572	Plot572	Can	52.44	-116.18	-1.82	0.187	0.118	64	275	5.099999905	46.4	0.0037	0.36	195.93	Boreal	0.069
573	Plot573	Can	52.44	-116.18	-2.49	0.204	0.094	64	275	5.099999905	46.4	0.0042	0.41	195.93	Boreal	0.11
574	Plot574	Can	52.47	-116.14	-1.55	0.217	0.224	63.93	279	5.099999905	38.99	0.0037	0.48	138.33	Boreal	-0.00700000000000001
575	Plot575	Can	54.34	-116.07	-0.91	0.188	0.244	65.58	289	5.699999809	42.57	0.0035	0.38	103.59	Boreal	-0.056
576	Plot576	Can	52.85	-101.06	-1.36	0.237	0.232	53.06	249	6.699999809	119.97	0.0025	0.57	56.88	Boreal	0.00499999999999998
577	Plot577	Can	54.34	-116.07	-1.02	0.224	0.263	65.58	289	5.699999809	42.57	0.004	0.31	103.59	Boreal	-0.039
578	Plot578	Can	52.78	-100.95	-1.06	0.224	0.214	51.68	252	6.699999809	77.2	0.0026	0.92	52.98	Boreal	0.01
579	Plot579	Can	52.81	-101	-1.04	0.194	0.207	51.48	253	6.699999809	103.25	0.0023	0.54	58.2	Boreal	-0.013
580	Plot580	Can	52.85	-101.07	-1.94	0.284	0.085	53.36	251	6.699999809	109.81	0.0039	0.43	54.4	Boreal	0.199
581	Plot581	Can	54.34	-116.07	-0.56	0.196	0.4	65.58	289	5.699999809	42.57	0.0031	0.37	103.59	Boreal	-0.204
582	Plot582	Can	52.81	-101.02	-1.46	0.239	0.149	51.61	254	6.699999809	103.99	0.0037	0.53	56.94	Boreal	0.09
583	Plot583	Can	52.47	-116.12	-0.7	0.195	0.269	64.33	280	5.099999905	34.33	0.0042	0.26	103.43	Boreal	-0.074
584	Plot584	Can	52.47	-116.12	-0.74	0.22	0.269	64.33	280	5.099999905	34.33	0.0046	0.26	103.43	Boreal	-0.049
585	Plot585	Can	52.47	-116.12	-0.66	0.213	0.298	64.33	280	5.099999905	34.33	0.005	0.28	103.43	Boreal	-0.085
586	Plot586	Can	52.45	-116.06	-1.01	0.239	0.239	59.09	287	5.300000191	49.63	0.0042	0.4	199.01	Boreal	0
587	Plot587	Can	52.45	-116.06	-2.54	0.247	0.123	59.09	287	5.300000191	49.63	0.0042	0.34	199.01	Boreal	0.124
588	Plot588	Can	52.45	-116.06	-1.18	0.271	0.208	59.09	287	5.300000191	49.63	0.004	0.34	199.01	Boreal	0.063
589	Plot589	Can	52.45	-116.06	-2	0.24	0.126	59.09	287	5.300000191	49.63	0.0044	0.41	199.01	Boreal	0.114
590	Plot590	Can	52.46	-116.1	-3.14	0.227	0.089	62.8	283	5.099999905	35.53	0.0036	0.31	95.3	Boreal	0.138
591	Plot591	Can	52.43	-116.1	-2.23	0.237	0.076	62.03	277	5.300000191	42.77	0.0047	0.31	100.1	Boreal	0.161
592	Plot592	Can	52.43	-116.1	-3.84	0.288	0.055	62.03	277	5.300000191	42.77	0.0052	0.3	100.1	Boreal	0.233
593	Plot593	Can	52.43	-116.1	-3.87	0.293	0.053	62.03	277	5.300000191	42.77	0.005	0.33	100.1	Boreal	0.24
594	Plot594	Can	52.42	-116.1	-0.93	0.213	0.226	62.83	273	5.300000191	37.02	0.0041	0.32	99.3	Boreal	-0.013
595	Plot595	Can	52.42	-116.1	-0.94	0.166	0.153	62.83	273	5.300000191	37.02	0.0024	0.34	99.3	Boreal	0.013
596	Plot596	Can	52.42	-116.1	-1.91	0.267	0.13	62.83	273	5.300000191	37.02	0.0046	0.33	99.3	Boreal	0.137
597	Plot597	Can	52.39	-116.08	-0.42	0.152	0.389	65.47	265	5.300000191	41.8	0.0035	0.33	110.93	Boreal	-0.237
598	Plot598	Can	52.39	-116.08	-1.77	0.281	0.142	65.47	265	5.300000191	41.8	0.0048	0.27	110.93	Boreal	0.139
599	Plot599	Can	52.39	-116.08	-1.29	0.259	0.188	65.47	265	5.300000191	41.8	0.0052	0.25	110.93	Boreal	0.071
600	Plot600	Can	54.33	-116.07	-0.85	0.27	0.305	64.99	286	5.699999809	42.79	0.0026	0.38	83.2	Boreal	-0.035
601	Plot601	Can	54.33	-116.07	-1.08	0.271	0.243	64.99	286	5.699999809	42.79	0.0033	0.34	83.2	Boreal	0.028
602	Plot602	Can	54.33	-116.07	-0.76	0.268	0.348	64.99	286	5.699999809	42.79	0.003	0.37	83.2	Boreal	-0.08
603	Plot603	Can	54.33	-116.07	-2.72	0.299	0.114	64.99	286	5.699999809	42.79	0.0033	0.37	83.2	Boreal	0.185
604	Plot604	Can	52.73	-115.88	-0.58	0.291	0.366	69.36	297	5.199999809	49.08	0.0045	0.27	88.3	Boreal	-0.075
605	Plot605	Can	52.73	-115.88	-0.62	0.322	0.367	69.36	297	5.199999809	49.08	0.0041	0.23	88.3	Boreal	-0.045
606	Plot606	Can	52.73	-115.88	-0.66	0.256	0.296	69.36	297	5.199999809	49.08	0.0038	0.29	88.3	Boreal	-0.04
607	Plot607	Can	52.73	-115.88	-0.59	0.29	0.311	69.36	297	5.199999809	49.08	0.0038	0.24	88.3	Boreal	-0.021
608	Plot608	Can	52.71	-115.89	-0.77	0.313	0.27	68.65	298	5.800000191	48.34	0.0039	0.27	67.51	Boreal	0.043
609	Plot609	Can	52.71	-115.89	-0.91	0.319	0.277	68.65	298	5.800000191	48.34	0.0038	0.27	67.51	Boreal	0.042
610	Plot610	Can	52.71	-115.89	-0.92	0.354	0.335	68.65	298	5.800000191	48.34	0.0039	0.25	67.51	Boreal	0.019
611	Plot611	Can	52.71	-115.89	-0.79	0.33	0.357	68.65	298	5.800000191	48.34	0.0039	0.22	67.51	Boreal	-0.027
612	Plot612	Can	52.71	-115.89	-0.57	0.306	0.332	68.65	298	5.800000191	48.34	0.0038	0.23	67.93	Boreal	-0.026
613	Plot613	Can	52.7	-115.93	-2.04	0.322	0.138	68.62	303	5.300000191	44.14	0.0042	0.25	63.65	Boreal	0.184
614	Plot614	Can	52.7	-115.93	-2.2	0.35	0.169	68.62	303	5.300000191	44.14	0.0047	0.23	63.65	Boreal	0.181
615	Plot615	Can	52.7	-115.93	-3.03	0.394	0.119	68.62	303	5.300000191	44.14	0.0053	0.25	63.65	Boreal	0.275
616	Plot616	Can	52.7	-115.93	-2.16	0.345	0.118	68.62	303	5.300000191	44.14	0.0049	0.22	63.65	Boreal	0.227
617	Plot617	Can	52.69	-115.94	-2.39	0.301	0.127	67.75	300	5.300000191	42.29	0.0041	0.27	63.81	Boreal	0.174
618	Plot618	Can	52.69	-115.94	-2.2	0.376	0.165	67.75	300	5.300000191	42.29	0.0048	0.26	63.81	Boreal	0.211
619	Plot619	Can	52.69	-115.94	-3.03	0.381	0.162	67.75	300	5.300000191	42.29	0.0047	0.27	63.81	Boreal	0.219
620	Plot620	Can	52.69	-115.94	-2.58	0.369	0.16	67.75	300	5.300000191	42.29	0.0048	0.26	63.81	Boreal	0.209
621	Plot621	Can	52.56	-115.95	-0.6	0.21	0.297	62.05	303	5.300000191	39.65	0.0038	0.28	101.51	Boreal	-0.087
622	Plot622	Can	52.56	-115.95	-0.5	0.237	0.392	62.05	303	5.300000191	39.65	0.0037	0.28	101.51	Boreal	-0.155
623	Plot623	Can	52.56	-115.95	-0.94	0.224	0.24	62.05	303	5.300000191	39.65	0.0038	0.29	101.51	Boreal	-0.016
624	Plot624	Can	52.56	-115.95	-0.53	0.231	0.336	62.05	303	5.300000191	39.65	0.0042	0.27	101.51	Boreal	-0.105
625	Plot625	Can	48.23	-58.66	-3.1	0.214	0.017	15.08	375	3.900000095	59.35	0.0028	0.86	65.8	Temperate	0.197
626	Plot626	Can	52.52	-115.95	-0.89	0.24	0.21	65.44	295	5.300000191	40.56	0.0036	0.29	96.25	Boreal	0.03
627	Plot627	Can	52.52	-115.95	-0.6	0.213	0.29	65.44	295	5.300000191	40.56	0.0038	0.26	96.25	Boreal	-0.077
628	Plot628	Can	52.52	-115.95	-0.97	0.194	0.18	65.44	295	5.300000191	40.56	0.0039	0.27	96.25	Boreal	0.014
629	Plot629	Can	52.52	-115.95	-1.46	0.23	0.126	65.44	295	5.300000191	40.56	0.0044	0.27	96.25	Boreal	0.104
630	Plot630	Can	52.17	-115.95	-2.67	0.163	0.052	52.1	275	5.300000191	42.22	0.0044	0.25	154.33	Boreal	0.111
631	Plot631	Can	52.17	-115.95	-3.13	0.199	0.081	52.1	275	5.300000191	42.22	0.0043	0.22	154.33	Boreal	0.118
632	Plot632	Can	52.09	-115.88	-0.32	0.15	0.222	52.92	270	5.300000191	47.98	0.0033	0.31	97.73	Boreal	-0.072
633	Plot633	Can	52.09	-115.88	-0.38	0.175	0.247	52.92	270	5.300000191	47.98	0.0036	0.28	97.73	Boreal	-0.072
634	Plot634	Can	52.09	-115.87	-0.37	0.202	0.307	53.38	269	5.300000191	44.62	0.0031	0.2	88.37	Boreal	-0.105
635	Plot635	Can	52.09	-115.87	-0.59	0.183	0.228	53.38	269	5.300000191	44.62	0.0032	0.21	88.37	Boreal	-0.045
636	Plot636	Can	52.09	-115.87	-0.56	0.193	0.274	53.38	269	5.300000191	44.62	0.0031	0.22	88.37	Boreal	-0.081
637	Plot637	Can	52.09	-115.87	-0.54	0.176	0.21	53.38	269	5.300000191	44.62	0.0032	0.21	88.37	Boreal	-0.034
638	Plot638	Can	52.24	-115.3	-1.18	0.26	0.251	67.27	304	5.5	38.14	0.0054	0.22	124.67	Boreal	0.00900000000000001
639	Plot639	Can	52.24	-115.3	-1.22	0.277	0.268	67.27	304	5.5	38.14	0.0057	0.23	124.67	Boreal	0.00900000000000001
640	Plot640	Can	52.24	-115.3	-0.75	0.269	0.401	67.27	304	5.5	38.14	0.0055	0.25	124.67	Boreal	-0.132
641	Plot641	Can	52.24	-115.3	-1.05	0.221	0.212	67.27	304	5.5	38.14	0.0054	0.22	124.67	Boreal	0.00900000000000001
642	Plot642	Can	52.18	-115.39	-1.21	0.196	0.136	65.19	298	5.300000191	41.1	0.0038	0.24	112.2	Boreal	0.06
643	Plot643	Can	52.18	-115.39	-0.78	0.171	0.22	65.19	298	5.300000191	41.1	0.0036	0.26	112.2	Boreal	-0.049
644	Plot644	Can	52.18	-115.39	-0.87	0.152	0.185	65.19	298	5.300000191	41.1	0.0031	0.21	112.2	Boreal	-0.033
645	Plot645	Can	52.18	-115.39	-1.35	0.222	0.155	65.19	298	5.300000191	41.1	0.0041	0.26	112.2	Boreal	0.067
646	Plot646	Can	52.16	-115.44	-1.25	0.239	0.151	62.32	297	5.300000191	45.33	0.0049	0.26	113.2	Boreal	0.088
647	Plot647	Can	52.16	-115.44	-0.83	0.21	0.207	62.32	297	5.300000191	45.33	0.0044	0.25	113.2	Boreal	0.003
648	Plot648	Can	52.16	-115.44	-1.08	0.236	0.18	62.32	297	5.300000191	45.33	0.0038	0.24	113.2	Boreal	0.056
649	Plot649	Can	52.16	-115.44	-1.06	0.255	0.174	62.32	297	5.300000191	45.33	0.0051	0.24	113.2	Boreal	0.081
650	Plot650	Can	52.11	-115.46	-0.63	0.191	0.201	60.28	292	5.300000191	37.01	0.0027	0.2	89.6	Boreal	-0.01
651	Plot651	Can	52.11	-115.46	-0.82	0.217	0.203	60.28	292	5.300000191	37.01	0.0031	0.2	89.6	Boreal	0.014
652	Plot652	Can	52.11	-115.46	-0.69	0.206	0.229	60.28	292	5.300000191	37.01	0.0034	0.21	89.6	Boreal	-0.023
653	Plot653	Can	52.38	-115.64	-2.97	0.358	0.098	63.87	303	5.300000191	51.39	0.0041	0.17	59	Boreal	0.26
654	Plot654	Can	54.75	-115.9	-0.7	0.221	0.248	64.22	303	4.800000191	43.01	0.0026	0.27	64	Boreal	-0.027
655	Plot655	Can	54.75	-115.9	-0.9	0.205	0.145	64.22	303	4.800000191	43.01	0.0027	0.26	64	Boreal	0.06
656	Plot656	Can	52.36	-115.64	-1.65	0.332	0.184	64.15	301	5.300000191	51.17	0.0041	0.21	60.1	Boreal	0.148
657	Plot657	Can	52.36	-115.64	-1.67	0.309	0.18	64.15	301	5.300000191	51.17	0.0043	0.22	60.1	Boreal	0.129
658	Plot658	Can	52.36	-115.64	-1.88	0.333	0.13	64.15	301	5.300000191	51.17	0.0044	0.22	60.1	Boreal	0.203
659	Plot659	Can	52.36	-115.64	-1.38	0.31	0.205	64.15	301	5.300000191	51.17	0.0039	0.23	60.1	Boreal	0.105
660	Plot660	Can	52.35	-115.64	-2.76	0.278	0.105	64.65	301	5.300000191	47.07	0.003	0.23	58	Boreal	0.173
661	Plot661	Can	52.35	-115.64	-3.35	0.306	0.101	64.65	301	5.300000191	47.07	0.0036	0.25	58	Boreal	0.205
662	Plot662	Can	52.35	-115.64	-2.68	0.298	0.108	64.65	301	5.300000191	47.07	0.0034	0.24	58	Boreal	0.19
663	Plot663	Can	52.35	-115.64	-2.83	0.274	0.074	64.65	301	5.300000191	47.07	0.0034	0.24	58	Boreal	0.2
664	Plot664	Can	52.33	-115.7	-1.43	0.292	0.148	60.28	299	5.300000191	46.32	0.0029	0.27	60.2	Boreal	0.144
665	Plot665	Can	52.33	-115.7	-1.28	0.389	0.301	60.28	299	5.300000191	46.32	0.0034	0.25	60.2	Boreal	0.088
666	Plot666	Can	52.33	-115.7	-1.51	0.375	0.246	60.28	299	5.300000191	46.32	0.0036	0.25	60.2	Boreal	0.129
667	Plot667	Can	52.33	-115.7	-0.83	0.307	0.406	60.28	299	5.300000191	46.32	0.0025	0.26	60.2	Boreal	-0.099
668	Plot668	Can	52.02	-115.18	-0.69	0.238	0.314	65.48	284	5.800000191	34.92	0.0039	0.23	112.27	Boreal	-0.076
669	Plot669	Can	52.02	-115.18	-0.87	0.237	0.262	65.48	284	5.800000191	34.92	0.004	0.19	112.27	Boreal	-0.025
670	Plot670	Can	52.02	-115.18	-0.47	0.242	0.422	65.48	284	5.800000191	34.92	0.004	0.24	112.27	Boreal	-0.18
671	Plot671	Can	52.02	-115.18	-0.75	0.24	0.298	65.48	284	5.800000191	34.92	0.0043	0.25	112.27	Boreal	-0.058
672	Plot672	Can	51.94	-115.2	-1.68	0.317	0.198	65.16	281	5.5	51.25	0.0041	0.21	61.19	Boreal	0.119
673	Plot673	Can	51.83	-115.19	-0.99	0.149	0.131	64.19	269	5.300000191	33.57	0.003	0.24	99.78	Boreal	0.018
674	Plot674	Can	51.83	-115.19	-1.18	0.195	0.144	64.19	269	5.300000191	33.57	0.0034	0.21	99.78	Boreal	0.051
675	Plot675	Can	51.83	-115.19	-1.3	0.159	0.109	64.19	269	5.300000191	33.57	0.0034	0.24	99.78	Boreal	0.05
676	Plot676	Can	51.83	-115.19	-1.41	0.168	0.096	64.19	269	5.300000191	33.57	0.0032	0.26	99.78	Boreal	0.072
677	Plot677	Can	52.97	-115.99	-0.76	0.18	0.243	69.46	302	5.599999905	39.41	0.0034	0.25	113.17	Boreal	-0.063
678	Plot678	Can	52.97	-115.99	-0.84	0.201	0.241	69.46	302	5.599999905	39.41	0.0034	0.22	113.17	Boreal	-0.04
679	Plot679	Can	52.97	-115.99	-1.93	0.262	0.136	69.46	302	5.599999905	39.41	0.004	0.2	113.17	Boreal	0.126
680	Plot680	Can	54.74	-115.85	-0.35	0.131	0.327	64.39	302	4.800000191	48.67	0.0023	0.3	95.33	Boreal	-0.196
681	Plot681	Can	54.74	-115.85	-0.56	0.164	0.285	64.39	302	4.800000191	48.67	0.0029	0.27	95.33	Boreal	-0.121
682	Plot682	Can	54.74	-115.85	-0.62	0.161	0.258	64.39	302	4.800000191	48.67	0.0028	0.32	95.33	Boreal	-0.097
683	Plot683	Can	54.74	-115.85	-0.57	0.141	0.276	64.39	302	4.800000191	48.67	0.0029	0.32	95.33	Boreal	-0.135
684	Plot684	Can	53.04	-115.98	-0.36	0.152	0.229	67.82	309	5.099999905	40.17	0.0021	0.27	85.86	Boreal	-0.077
685	Plot685	Can	53.04	-115.98	-0.58	0.09	0.106	67.82	309	5.099999905	40.17	0.0021	0.27	85.86	Boreal	-0.016
686	Plot686	Can	53.12	-115.82	-0.48	0.069	0.098	71.3	302	5.199999809	36.71	0.002	0.23	93.3	Boreal	-0.029
687	Plot687	Can	53.1	-115.74	-0.86	0.234	0.23	71.01	300	5.199999809	37.12	0.0031	0.24	88.63	Boreal	0.004
688	Plot688	Can	53.1	-115.74	-0.81	0.218	0.217	71.01	300	5.199999809	37.12	0.0024	0.26	88.63	Boreal	0.001
689	Plot689	Can	53.1	-115.74	-0.86	0.202	0.21	71.01	300	5.199999809	37.12	0.0026	0.26	88.63	Boreal	-0.00799999999999998
690	Plot690	Can	53.1	-115.74	-0.61	0.245	0.273	71.01	300	5.199999809	37.12	0.003	0.25	88.63	Boreal	-0.028
691	Plot691	Can	53.03	-115.25	-0.58	0.314	0.569	69.87	300	5.199999809	39.33	0.005	0.34	114.7	Boreal	-0.255
692	Plot692	Can	53.03	-115.25	-0.9	0.325	0.396	69.87	300	5.199999809	39.33	0.0057	0.37	114.7	Boreal	-0.071
693	Plot693	Can	53.03	-115.25	-0.88	0.313	0.39	69.87	300	5.199999809	39.33	0.0056	0.36	114.7	Boreal	-0.077
694	Plot694	Can	53.03	-115.25	-0.58	0.296	0.518	69.87	300	5.199999809	39.33	0.0052	0.33	114.7	Boreal	-0.222
695	Plot695	Can	53.15	-115.31	-0.53	0.259	0.421	69.28	304	5.400000095	33.98	0.0035	0.27	82.87	Boreal	-0.162
696	Plot696	Can	53.15	-115.31	-0.62	0.228	0.381	69.28	304	5.400000095	33.98	0.0035	0.24	83.07	Boreal	-0.153
697	Plot697	Can	53.15	-115.31	-0.51	0.256	0.453	69.28	304	5.400000095	33.98	0.0033	0.28	82.87	Boreal	-0.197
698	Plot698	Can	53.15	-115.31	-0.34	0.248	0.479	69.28	304	5.400000095	33.98	0.0033	0.29	83.07	Boreal	-0.231
699	Plot699	Can	53.16	-115.3	-0.83	0.193	0.212	69.48	303	5.5	34.97	0.0026	0.3	89.9	Boreal	-0.019
700	Plot700	Can	53.16	-115.3	-1.09	0.193	0.166	69.48	303	5.5	34.97	0.0027	0.31	89.9	Boreal	0.027
701	Plot701	Can	53.16	-115.3	-1.26	0.21	0.146	69.48	303	5.5	34.97	0.0025	0.29	89.9	Boreal	0.064
702	Plot702	Can	53.16	-115.3	-0.79	0.2	0.226	69.48	303	5.5	34.97	0.0026	0.26	89.9	Boreal	-0.026
703	Plot703	Can	53.27	-115.81	-1.36	0.174	0.128	71.47	303	5.5	41.14	0.0033	0.25	141.4	Boreal	0.046
704	Plot704	Can	53.27	-115.81	-1.01	0.183	0.183	71.47	303	5.5	41.14	0.0032	0.25	141.4	Boreal	0
705	Plot705	Can	53.27	-115.81	-0.63	0.158	0.204	71.47	303	5.5	41.14	0.0029	0.27	141.4	Boreal	-0.046
706	Plot706	Can	53.27	-115.81	-0.61	0.166	0.274	71.47	303	5.5	41.14	0.0031	0.28	141.4	Boreal	-0.108
707	Plot707	Can	53.26	-115.8	-0.52	0.132	0.247	71.19	302	5.5	37.74	0.0026	0.2	76.27	Boreal	-0.115
708	Plot708	Can	53.26	-115.8	-0.52	0.174	0.34	71.19	302	5.5	37.74	0.0029	0.2	76.27	Boreal	-0.166
709	Plot709	Can	53.26	-115.8	-0.52	0.156	0.283	71.19	302	5.5	37.74	0.0029	0.2	76.27	Boreal	-0.127
710	Plot710	Can	53.26	-115.78	-1.2	0.211	0.172	71.19	302	5.5	37.61	0.0032	0.22	74.48	Boreal	0.039
711	Plot711	Can	53.26	-115.78	-0.55	0.185	0.373	71.19	302	5.5	37.61	0.0027	0.2	74.48	Boreal	-0.188
712	Plot712	Can	53.26	-115.78	-1	0.257	0.246	71.19	302	5.5	37.61	0.0036	0.22	74.48	Boreal	0.011
713	Plot713	Can	53.26	-115.78	-0.75	0.227	0.31	71.19	302	5.5	37.61	0.0029	0.22	74.48	Boreal	-0.083
714	Plot714	Can	53.26	-115.67	-0.78	0.29	0.292	71.05	302	5.400000095	40.58	0.0039	0.23	80.47	Boreal	-0.002
715	Plot715	Can	53.26	-115.67	-0.65	0.23	0.296	71.05	302	5.400000095	40.58	0.0033	0.22	80.47	Boreal	-0.066
716	Plot716	Can	53.26	-115.67	-0.78	0.275	0.308	71.05	302	5.400000095	40.58	0.0042	0.23	80.47	Boreal	-0.033
717	Plot717	Can	53.27	-115.66	-1.14	0.268	0.224	71.18	302	5.400000095	42.86	0.0038	0.22	86.3	Boreal	0.044
718	Plot718	Can	53.34	-115.62	-0.77	0.283	0.444	71.26	307	5.5	35.92	0.0034	0.3	115.6	Boreal	-0.161
719	Plot719	Can	54.74	-115.78	-0.67	0.169	0.3	64.51	305	4.800000191	45.94	0.003	0.38	188.06	Boreal	-0.131
720	Plot720	Can	54.74	-115.78	-0.53	0.233	0.465	64.51	305	4.800000191	45.94	0.0039	0.35	188.06	Boreal	-0.232
721	Plot721	Can	54.74	-115.78	-0.48	0.151	0.269	64.51	305	4.800000191	45.94	0.0027	0.28	188.06	Boreal	-0.118
722	Plot722	Can	54.74	-115.78	-0.66	0.178	0.279	64.51	305	4.800000191	45.94	0.0033	0.34	188.06	Boreal	-0.101
723	Plot723	Can	53.28	-115.45	-0.87	0.177	0.236	70.95	306	5.400000095	34.49	0.0036	0.28	158.9	Boreal	-0.059
724	Plot724	Can	54.73	-115.69	-0.77	0.132	0.23	65.45	305	4.800000191	40.2	0.0041	0.22	138.08	Boreal	-0.098
725	Plot725	Can	49.61	-96.12	-1.69	0.457	0.227	51.16	268	5.900000095	106.29	0.0026	0.44	38.46	Temperate	0.23
726	Plot726	Can	49.69	-96.14	-2.12	0.335	0.146	50.62	267	6.599999905	104.03	0.0053	0.51	75.72	Temperate	0.189
727	Plot727	Can	50.12	-96.17	-1.57	0.354	0.182	55.89	253	5.900000095	99.24	0.0042	0.36	58.36	Boreal	0.172
728	Plot728	Can	49.19	-96.01	-1.97	0.351	0.223	51.91	269	6.099999905	65.25	0.0022	0.68	47.08	Temperate	0.128
729	Plot729	Can	54.73	-115.69	-0.81	0.118	0.178	65.45	305	4.800000191	40.2	0.0039	0.21	138.08	Boreal	-0.06
730	Plot730	Can	49.99	-96.3	-1.23	0.317	0.275	54.98	261	7.599999905	97.65	0.0029	0.36	42.16	Temperate	0.042
731	Plot731	Can	54.73	-115.69	-1.03	0.132	0.144	65.45	305	4.800000191	40.2	0.0042	0.22	138.08	Boreal	-0.012
732	Plot732	Can	54.73	-115.69	-0.8	0.093	0.129	65.45	305	4.800000191	40.2	0.0032	0.2	138.08	Boreal	-0.036
733	Plot733	Can	49.36	-96.3	-1.98	0.359	0.114	53.54	271	6.199999809	64.25	0.0029	0.23	47.43	Temperate	0.245
734	Plot734	Can	49.28	-96.04	-1.48	0.252	0.124	48.88	266	6.199999809	105.14	0.0044	0.34	84.5	Temperate	0.128
735	Plot735	Can	50.03	-96.22	-1.91	0.295	0.102	54.26	259	6.599999905	82.03	0.0015	0.33	34.59	Boreal	0.193
736	Plot736	Can	49.85	-96.27	-1.88	0.265	0.073	53.53	266	7.599999905	106.22	0.0025	0.4	46.04	Temperate	0.192
737	Plot737	Can	49.65	-96.2	-1.48	0.334	0.198	52.7	270	6.199999809	106.68	0.0026	0.37	40.23	Temperate	0.136
738	Plot738	Can	53.34	-115.25	-1.34	0.275	0.202	69.46	299	5.5	35.93	0.0039	0.3	103.01	Boreal	0.073
739	Plot739	Can	53.34	-115.25	-0.55	0.194	0.524	69.46	299	5.5	35.93	0.0035	0.28	103.01	Boreal	-0.33
740	Plot740	Can	53.34	-115.25	-0.39	0.199	0.608	69.46	299	5.5	35.93	0.0026	0.29	103.01	Boreal	-0.409
741	Plot741	Can	53.34	-115.25	-0.41	0.238	0.528	69.46	299	5.5	35.93	0.0028	0.32	103.01	Boreal	-0.29
742	Plot742	Can	53.28	-115.34	-0.62	0.248	0.364	70.48	307	5.5	36.38	0.0037	0.35	92.51	Boreal	-0.116
743	Plot743	Can	53.35	-115.35	-1	0.303	0.335	70.6	301	5.400000095	39.5	0.0035	0.48	99.71	Boreal	-0.032
744	Plot744	Can	54.73	-115.67	-0.54	0.136	0.235	65.68	308	4.800000191	42.43	0.0029	0.33	155.79	Boreal	-0.099
745	Plot745	Can	54.73	-115.67	-0.49	0.15	0.276	65.68	308	4.800000191	42.43	0.0029	0.3	155.79	Boreal	-0.126
746	Plot746	Can	54.73	-115.67	-1.32	0.144	0.142	65.68	308	4.800000191	42.43	0.003	0.31	155.79	Boreal	0.002
747	Plot747	Can	54.73	-115.67	-0.57	0.125	0.169	65.68	308	4.800000191	42.43	0.0022	0.3	155.79	Boreal	-0.044
748	Plot748	Can	55.24	-114.76	-0.95	0.659	0.585	67.78	256	5.5	54.39	0.0032	0.16	100.75	Boreal	0.0740000000000001
749	Plot749	Can	55.24	-114.76	-0.91	0.699	0.617	67.78	256	5.5	54.39	0.0033	0.21	100.75	Boreal	0.082
750	Plot750	Can	55.24	-114.76	-0.83	0.952	1.137	67.78	256	5.5	54.39	0.0041	0.22	100.75	Boreal	-0.185
751	Plot751	Can	55.24	-114.76	-1.06	0.902	0.835	67.78	256	5.5	54.39	0.0042	0.17	100.75	Boreal	0.0670000000000001
752	Plot752	Can	55.54	-114.03	-0.54	0.141	0.383	64.73	269	5.900000095	49.41	0.0034	0.21	152.6	Boreal	-0.242
753	Plot753	Can	55.54	-114.03	-0.27	0.127	0.249	64.73	269	5.900000095	49.41	0.0022	0.3	152.6	Boreal	-0.122
754	Plot754	Can	55.54	-114.03	-0.37	0.113	0.369	64.73	269	5.900000095	49.41	0.0029	0.26	152.6	Boreal	-0.256
755	Plot755	Can	55.52	-114.19	-0.5	0.239	0.549	66.03	266	5.900000095	48.08	0.004	0.4	107.85	Boreal	-0.31
756	Plot756	Can	55.52	-114.19	-0.58	0.205	0.384	66.03	266	5.900000095	48.08	0.0036	0.44	107.85	Boreal	-0.179
757	Plot757	Can	55.52	-114.19	-0.7	0.252	0.315	66.03	266	5.900000095	48.08	0.0037	0.42	107.85	Boreal	-0.063
758	Plot758	Can	54.94	-115.48	-0.73	0.196	0.349	67.63	290	5.099999905	57.81	0.0046	0.2	136.18	Boreal	-0.153
759	Plot759	Can	54.94	-115.48	-0.85	0.176	0.286	67.63	290	5.099999905	57.81	0.0041	0.18	136.18	Boreal	-0.11
760	Plot760	Can	54.94	-115.48	-1.02	0.251	0.298	67.63	290	5.099999905	57.81	0.0049	0.19	136.18	Boreal	-0.047
761	Plot761	Can	54.94	-115.48	-0.94	0.188	0.263	67.63	290	5.099999905	57.81	0.0044	0.2	136.18	Boreal	-0.075
762	Plot762	Can	54.83	-115.56	-1.16	0.215	0.271	66.68	305	4.800000191	43.02	0.0028	0.47	146.04	Boreal	-0.056
763	Plot763	Can	50.36	-96.24	-1.69	0.455	0.208	56.11	240	6.800000191	87.47	0.0026	0.38	44.67	Boreal	0.247
764	Plot764	Can	54.81	-115.54	-1.59	0.2	0.189	67.45	300	4.800000191	50.03	0.0027	0.42	137.5	Boreal	0.011
765	Plot765	Can	54.81	-115.54	-0.69	0.198	0.239	67.45	300	4.800000191	50.03	0.0034	0.4	137.5	Boreal	-0.041
766	Plot766	Can	54.81	-115.54	-0.65	0.217	0.304	67.45	300	4.800000191	50.03	0.0036	0.45	137.5	Boreal	-0.087
767	Plot767	Can	54.81	-115.54	-0.43	0.186	0.3	67.45	300	4.800000191	50.03	0.0032	0.41	137.5	Boreal	-0.114
768	Plot768	Can	54.87	-115.4	-0.85	0.195	0.27	68.2	295	5.099999905	52.52	0.0046	0.43	131.94	Boreal	-0.075
769	Plot769	Can	54.87	-115.4	-0.98	0.198	0.237	68.2	295	5.099999905	52.52	0.0034	0.39	131.94	Boreal	-0.039
770	Plot770	Can	54.87	-115.4	-1.39	0.264	0.157	68.2	295	5.099999905	52.52	0.0042	0.4	131.94	Boreal	0.107
771	Plot771	Can	54.87	-115.4	-1.3	0.309	0.215	68.2	295	5.099999905	52.52	0.0047	0.36	131.94	Boreal	0.094
772	Plot772	Can	54.87	-115.4	-0.63	0.162	0.357	68.2	295	5.099999905	52.52	0.0047	0.24	131.1	Boreal	-0.195
773	Plot773	Can	54.87	-115.4	-0.66	0.171	0.374	68.2	295	5.099999905	52.52	0.0048	0.27	131.1	Boreal	-0.203
774	Plot774	Can	54.87	-115.4	-0.77	0.184	0.326	68.2	295	5.099999905	52.52	0.0052	0.26	131.1	Boreal	-0.142
775	Plot775	Can	54.87	-115.4	-0.5	0.166	0.449	68.2	295	5.099999905	52.52	0.0045	0.26	131.1	Boreal	-0.283
776	Plot776	Can	54.88	-115.4	-0.78	0.2	0.317	68.74	292	5.099999905	54.83	0.0048	0.33	131.1	Boreal	-0.117
777	Plot777	Can	54.88	-115.4	-0.53	0.131	0.318	68.74	292	5.099999905	54.83	0.0039	0.25	131.1	Boreal	-0.187
778	Plot778	Can	54.88	-115.4	-0.51	0.133	0.372	68.74	292	5.099999905	54.83	0.004	0.2	131.1	Boreal	-0.239
779	Plot779	Can	54.88	-115.4	-0.52	0.147	0.417	68.74	292	5.099999905	54.83	0.0044	0.23	131.1	Boreal	-0.27
780	Plot780	Can	54.13	-116.82	-0.77	0.37	0.478	66.16	297	5.400000095	47.4	0.0044	0.43	86.6	Boreal	-0.108
781	Plot781	Can	54.13	-116.82	-0.9	0.388	0.426	66.16	297	5.400000095	47.4	0.0042	0.28	86.6	Boreal	-0.038
782	Plot782	Can	54.13	-116.82	-0.64	0.37	0.548	66.16	297	5.400000095	47.4	0.0046	0.39	86.6	Boreal	-0.178
783	Plot783	Can	54.13	-116.82	-0.62	0.365	0.594	66.16	297	5.400000095	47.4	0.0045	0.43	86.6	Boreal	-0.229
784	Plot784	Can	54.74	-117.35	-0.71	0.3	0.346	58.22	255	5.699999809	45.24	0.0038	0.4	114.17	Boreal	-0.046
785	Plot785	Can	54.74	-117.35	-0.9	0.286	0.321	58.22	255	5.699999809	45.24	0.0037	0.37	114.17	Boreal	-0.035
786	Plot786	Can	54.44	-115.53	-0.32	0.211	0.557	69.68	302	4.300000191	49.04	0.0043	0.24	145.12	Boreal	-0.346
787	Plot787	Can	54.44	-115.53	-0.41	0.212	0.491	69.68	302	4.300000191	49.04	0.004	0.29	145.12	Boreal	-0.279
788	Plot788	Can	54.44	-115.53	-0.29	0.216	0.389	69.68	302	4.300000191	49.04	0.0046	0.29	142.67	Boreal	-0.173
789	Plot789	Can	54.44	-115.53	-0.51	0.217	0.47	69.68	302	4.300000191	49.04	0.0045	0.27	145.12	Boreal	-0.253
790	Plot790	Can	54.73	-117.34	-0.88	0.268	0.272	58.37	255	5.699999809	44.88	0.0034	0.29	130.68	Boreal	-0.004
791	Plot791	Can	54.73	-117.34	-0.8	0.316	0.192	58.37	255	5.699999809	44.88	0.0037	0.32	130.68	Boreal	0.124
792	Plot792	Can	54.73	-117.34	-0.9	0.268	0.273	58.37	255	5.699999809	44.88	0.0029	0.37	130.68	Boreal	-0.005
793	Plot793	Can	54.72	-117.36	-0.66	0.204	0.325	58.82	254	5.699999809	45.18	0.0039	0.34	151.43	Boreal	-0.121
794	Plot794	Can	54.72	-117.36	-0.56	0.247	0.321	58.82	254	5.699999809	45.18	0.0043	0.3	151.43	Boreal	-0.074
795	Plot795	Can	54.67	-117.56	-0.71	0.285	0.335	56.98	268	5.900000095	49.51	0.0037	0.47	140.18	Boreal	-0.05
796	Plot796	Can	54.67	-117.56	-0.94	0.378	0.322	56.98	268	5.900000095	49.51	0.0045	0.47	140.18	Boreal	0.056
797	Plot797	Can	54.67	-117.56	-0.27	0.219	0.36	56.98	268	5.900000095	49.51	0.0036	0.38	140.18	Boreal	-0.141
798	Plot798	Can	54.67	-117.56	-1.02	0.409	0.442	56.98	268	5.900000095	49.51	0.0055	0.38	140.18	Boreal	-0.033
799	Plot799	Can	54.52	-117.61	-0.54	0.308	0.551	58.69	279	5.900000095	52.43	0.0052	0.35	118.53	Boreal	-0.243
800	Plot800	Can	54.51	-117.53	-0.7	0.269	0.328	59.88	279	5.900000095	41.88	0.0045	0.34	80.57	Boreal	-0.059
801	Plot801	Can	54.51	-117.53	-0.56	0.259	0.357	59.88	279	5.900000095	41.88	0.0042	0.3	80.57	Boreal	-0.098
802	Plot802	Can	54.41	-115.58	-0.82	0.331	0.382	70.11	303	5.400000095	54.3	0.0036	0.22	83.15	Boreal	-0.051
803	Plot803	Can	54.41	-115.58	-0.73	0.251	0.34	70.11	303	5.400000095	54.3	0.0033	0.26	83.15	Boreal	-0.089
804	Plot804	Can	54.41	-115.58	-1.2	0.264	0.197	70.11	303	5.400000095	54.3	0.004	0.24	83.15	Boreal	0.067
805	Plot805	Can	54.41	-115.58	-0.95	0.34	0.337	70.11	303	5.400000095	54.3	0.004	0.25	83.15	Boreal	0.003
806	Plot806	Can	56.68	-118.64	-1.34	0.203	0.165	60.05	223	5.599999905	45.14	0.0032	0.29	126.77	Boreal	0.038
807	Plot807	Can	56.68	-118.64	-1.25	0.205	0.2	60.05	223	5.599999905	45.14	0.0041	0.26	126.77	Boreal	0.00499999999999998
808	Plot808	Can	56.68	-118.64	-1.34	0.193	0.17	60.05	223	5.599999905	45.14	0.0034	0.23	126.77	Boreal	0.023
809	Plot809	Can	56.68	-118.64	-1.83	0.265	0.136	60.05	223	5.599999905	45.14	0.0042	0.25	126.77	Boreal	0.129
810	Plot810	Can	56.69	-118.63	-0.77	0.283	0.386	59.11	221	5.599999905	45.99	0.0049	0.42	85.2	Boreal	-0.103
811	Plot811	Can	56.71	-118.26	-1.17	0.28	0.169	54.05	217	5.599999905	44.89	0.0037	0.31	81.2	Boreal	0.111
812	Plot812	Can	56.71	-118.26	-0.88	0.269	0.161	54.05	217	5.599999905	44.89	0.0029	0.29	81.2	Boreal	0.108
813	Plot813	Can	56.71	-118.26	-0.96	0.235	0.152	54.05	217	5.599999905	44.89	0.0028	0.39	81.2	Boreal	0.083
814	Plot814	Can	56.71	-118.26	-0.83	0.255	0.204	54.05	217	5.599999905	44.89	0.0034	0.28	81.2	Boreal	0.051
815	Plot815	Can	54.39	-115.59	-0.96	0.27	0.26	69.69	300	5.400000095	51.05	0.0048	0.29	88.58	Boreal	0.01
816	Plot816	Can	54.39	-115.59	-1.16	0.286	0.23	69.69	300	5.400000095	51.05	0.0046	0.29	88.58	Boreal	0.056
817	Plot817	Can	54.39	-115.59	-0.97	0.255	0.251	69.69	300	5.400000095	51.05	0.0044	0.29	88.58	Boreal	0.004
818	Plot818	Can	54.39	-115.59	-1.49	0.276	0.183	69.69	300	5.400000095	51.05	0.0048	0.29	88.58	Boreal	0.093
819	Plot819	Can	56.59	-119.45	-0.5	0.208	0.315	59.01	218	5.599999905	41.02	0.0046	0.32	153.11	Boreal	-0.107
820	Plot820	Can	56.59	-119.45	-0.41	0.185	0.423	59.01	218	5.599999905	41.02	0.005	0.28	153.11	Boreal	-0.238
821	Plot821	Can	56.59	-119.45	-0.27	0.158	0.641	59.01	218	5.599999905	41.02	0.0055	0.32	153.11	Boreal	-0.483
822	Plot822	Can	56.59	-119.45	-0.33	0.172	0.505	59.01	218	5.599999905	41.02	0.0058	0.33	153.11	Boreal	-0.333
823	Plot823	Can	56.55	-119.31	-0.78	0.314	0.321	61.26	212	5.599999905	39.07	0.0032	0.42	92.2	Boreal	-0.00700000000000001
824	Plot824	Can	56.55	-119.31	-0.86	0.294	0.285	61.26	212	5.599999905	39.07	0.0027	0.3	92.2	Boreal	0.00900000000000001
825	Plot825	Can	56.55	-119.31	-0.72	0.241	0.226	61.26	212	5.599999905	39.07	0.0028	0.31	92.2	Boreal	0.015
826	Plot826	Can	56.58	-119.32	-0.82	0.203	0.168	62.32	215	5.599999905	45.42	0.0041	0.34	97.2	Boreal	0.035
827	Plot827	Can	56.58	-119.32	-0.83	0.172	0.133	62.32	215	5.599999905	45.42	0.0037	0.3	97.2	Boreal	0.039
828	Plot828	Can	56.58	-119.32	-0.73	0.185	0.189	62.32	215	5.599999905	45.42	0.0041	0.34	97.2	Boreal	-0.004
829	Plot829	Can	56.58	-119.32	-0.55	0.212	0.243	62.32	215	5.599999905	45.42	0.004	0.36	97.2	Boreal	-0.031
830	Plot830	Can	56.57	-119.33	-0.83	0.296	0.275	62.09	214	5.599999905	44.71	0.0058	0.25	127.97	Boreal	0.021
831	Plot831	Can	56.57	-119.33	-1.01	0.269	0.196	62.09	214	5.599999905	44.71	0.0059	0.25	127.97	Boreal	0.073
832	Plot832	Can	56.57	-119.33	-1.13	0.241	0.164	62.09	214	5.599999905	44.71	0.0047	0.28	127.97	Boreal	0.077
833	Plot833	Can	56.57	-119.33	-0.72	0.261	0.286	62.09	214	5.599999905	44.71	0.0044	0.3	127.97	Boreal	-0.025
834	Plot834	Can	56.55	-119.39	-0.69	0.16	0.141	59.85	210	5.599999905	46.53	0.0036	0.34	182.15	Boreal	0.019
835	Plot835	Can	56.55	-119.39	-0.85	0.163	0.131	59.85	210	5.599999905	46.53	0.0027	0.35	182.15	Boreal	0.032
836	Plot836	Can	56.55	-119.39	-1.94	0.136	0.098	59.85	210	5.599999905	46.53	0.0032	0.39	182.15	Boreal	0.038
837	Plot837	Can	56.55	-119.39	-0.91	0.157	0.169	59.85	210	5.599999905	46.53	0.0037	0.33	182.15	Boreal	-0.012
838	Plot838	Can	50.13	-95.82	-1.49	0.408	0.158	55.01	250	5.699999809	123.12	0.0036	0.84	46	Boreal	0.25
839	Plot839	Can	49.89	-95.52	-1.49	0.163	0.1	56.55	265	5.300000191	125.38	0.004	0.27	120.44	Temperate	0.063
840	Plot840	Can	50.02	-95.52	-1.22	0.279	0.273	55.22	260	5.5	91.09	0.0018	1.04	65	Boreal	0.00600000000000001
841	Plot841	Can	50.02	-95.52	-1.14	0.191	0.148	55.22	260	5.5	91.09	0.0038	0.29	109.03	Boreal	0.043
842	Plot842	Can	56.56	-119.38	-1.61	0.217	0.182	58.09	214	5.599999905	43.62	0.0034	0.4	103.45	Boreal	0.035
843	Plot843	Can	53.76	-105.29	-0.71	0.188	0.188	59.55	215	5.400000095	69.34	0.0031	0.34	84.6	Boreal	0
844	Plot844	Can	53.81	-105.34	-0.63	0.204	0.271	59.6	214	NA	70.58	0.0035	0.36	106.2	Boreal	-0.067
845	Plot845	Can	53.82	-105.22	-1.09	0.235	0.15	61.03	217	5.400000095	68.42	0.0041	0.26	101.6	Boreal	0.085
846	Plot846	Can	53.82	-105.22	-1.34	0.256	0.178	61.03	217	5.400000095	68.42	0.0033	0.36	111.6	Boreal	0.078
847	Plot847	Can	53.83	-105.26	-0.7	0.233	0.306	59.47	215	NA	63.5	0.0026	0.39	117.35	Boreal	-0.073
848	Plot848	Can	53.83	-105.21	-0.85	0.286	0.314	61.83	218	5.400000095	55.01	0.0044	0.26	102.3	Boreal	-0.028
849	Plot849	Can	53.83	-105.21	-0.93	0.265	0.226	61.83	218	5.400000095	55.01	0.0039	0.24	102.27	Boreal	0.039
850	Plot850	Can	53.83	-105.21	-1.26	0.243	0.134	61.83	218	5.400000095	55.01	0.0033	0.3	99.16	Boreal	0.109
851	Plot851	Can	53.83	-105.21	-0.8	0.275	0.353	61.83	218	5.400000095	55.01	0.0028	0.42	92.9	Boreal	-0.078
852	Plot852	Can	53.79	-105.19	-0.89	0.295	0.313	60.06	215	5.400000095	69.88	0.0024	0.49	81	Boreal	-0.018
853	Plot853	Can	53.82	-105.22	-0.76	0.257	0.26	61.03	217	5.400000095	68.42	0.0038	0.35	129.8	Boreal	-0.003
854	Plot854	Can	53.82	-105.22	-0.89	0.255	0.271	61.03	217	5.400000095	68.42	0.004	0.34	142.05	Boreal	-0.016
855	Plot855	Can	53.94	-107.19	-0.99	0.243	0.24	59.61	222	6.400000095	50.4	0.0027	0.39	85.35	Boreal	0.003
856	Plot856	Can	54.24	-107.77	-0.95	0.29	0.266	61.12	216	5.400000095	48.26	0.0032	0.33	89	Boreal	0.024
857	Plot857	Can	54.24	-107.77	-1.1	0.301	0.232	61.12	216	5.400000095	48.26	0.0029	0.34	94.67	Boreal	0.069
858	Plot858	Can	54.21	-107.73	-1.06	0.343	0.302	60.86	216	5.400000095	47.6	0.0031	0.37	85.4	Boreal	0.041
859	Plot859	Can	55.01	-106.46	-0.37	0.124	0.103	57.8	230	4.199999809	86.28	0.002	0.26	69.78	Boreal	0.021
860	Plot860	Can	56.59	-119.41	-0.74	0.273	0.364	58.68	225	5.599999905	43.48	0.0061	0.48	54.13	Boreal	-0.091
861	Plot861	Can	58.73	-117.38	-0.43	0.167	0.381	58.69	175	5.699999809	62.86	0.003	0.32	177.49	Boreal	-0.214
862	Plot862	Can	58.73	-117.38	-0.43	0.187	0.39	58.69	175	5.699999809	62.86	0.0037	0.42	177.49	Boreal	-0.203
863	Plot863	Can	58.73	-117.38	-0.3	0.164	0.38	58.69	175	5.699999809	62.86	0.0033	0.3	177.49	Boreal	-0.216
864	Plot864	Can	54	-115.88	-1.47	0.368	0.215	67.73	278	5.900000095	46.59	0.0035	0.37	72.2	Boreal	0.153
865	Plot865	Can	54	-115.88	-1.27	0.371	0.254	67.73	278	5.900000095	46.59	0.0034	0.37	72.2	Boreal	0.117
866	Plot866	Can	51.08	-95.75	-0.33	0.038	0.181	51.59	238	5.5	90.22	0.0022	0.4	69.38	Boreal	-0.143
867	Plot867	Can	51.06	-95.82	-1.45	0.136	0.106	51.98	236	5.5	97.73	0.002	0.75	115.46	Boreal	0.03
868	Plot868	Can	51.02	-95.46	-0.95	0.143	0.153	51.57	246	7	97.33	0.0036	0.41	156.56	Boreal	-0.01
869	Plot869	Can	50.98	-96.25	-0.99	0.397	0.335	52.76	230	5.5	105.76	0.0017	0.59	28.5	Boreal	0.062
870	Plot870	Can	50.64	-96.11	-1.73	0.181	0.063	55.5	224	5.5	102.12	0.0015	0.28	42.8	Boreal	0.118
871	Plot871	Can	51.03	-95.64	-1.37	0.097	0.055	51.7	241	5.5	104.53	0.0027	0.39	72.5	Boreal	0.042
872	Plot872	Can	51.02	-95.64	-1.67	0.208	0.096	51.88	240	5.5	97.74	0.0027	0.61	64.73	Boreal	0.112
873	Plot873	Can	51.02	-95.53	-2.19	0.228	0.072	51.47	243	5.5	138.73	0.0026	0.76	53.5	Boreal	0.156
874	Plot874	Can	58.69	-117.43	-1.02	0.23	0.231	58.81	186	5.699999809	76.08	0.0038	0.41	143.9	Boreal	-0.001
875	Plot875	Can	58.69	-117.43	-1.02	0.209	0.232	58.81	186	5.699999809	76.08	0.0045	0.36	143.9	Boreal	-0.023
876	Plot876	Can	58.69	-117.43	-0.56	0.183	0.342	58.81	186	5.699999809	76.08	0.0039	0.37	143.9	Boreal	-0.159
877	Plot877	Can	58.64	-117.44	-0.82	0.351	0.313	59.37	187	5.699999809	58.96	0.003	0.35	63.65	Boreal	0.038
878	Plot878	Can	58.64	-117.44	-1.07	0.342	0.23	59.37	187	5.699999809	58.96	0.004	0.32	63.65	Boreal	0.112
879	Plot879	Can	58.64	-117.44	-0.58	0.278	0.419	59.37	187	5.699999809	58.96	0.0024	0.3	63.65	Boreal	-0.141
880	Plot880	Can	58.64	-117.44	-1.57	0.402	0.166	59.37	187	5.699999809	58.96	0.0035	0.37	63.65	Boreal	0.236
881	Plot881	Can	58.64	-117.43	-3.64	0.132	0.026	59.58	185	5.699999809	56.81	0.0025	0.26	65.78	Boreal	0.106
882	Plot882	Can	58.64	-117.43	-2.85	0.143	0.044	59.58	185	5.699999809	56.81	0.0026	0.33	65.78	Boreal	0.099
883	Plot883	Can	54.04	-115.88	-0.61	0.342	0.715	67.54	277	5.900000095	44.73	0.004	0.34	107.36	Boreal	-0.373
884	Plot884	Can	54.04	-115.88	-0.66	0.376	0.555	67.54	277	5.900000095	44.73	0.003	0.44	107.36	Boreal	-0.179
885	Plot885	Can	54.04	-115.88	-0.67	0.309	0.512	67.54	277	5.900000095	44.73	0.0037	0.43	107.36	Boreal	-0.203
886	Plot886	Can	54.04	-115.88	-0.94	0.402	0.452	67.54	277	5.900000095	44.73	0.0045	0.35	107.36	Boreal	-0.05
887	Plot887	Can	59.1	-117.67	-0.89	0.243	0.264	54.76	167	5.599999905	70.28	0.0041	0.43	168.34	Boreal	-0.021
888	Plot888	Can	59.1	-117.67	-0.63	0.186	0.273	54.76	167	5.599999905	70.28	0.0034	0.39	168.34	Boreal	-0.087
889	Plot889	Can	59.1	-117.67	-0.84	0.151	0.206	54.76	167	5.599999905	70.28	0.0039	0.31	168.34	Boreal	-0.055
890	Plot890	Can	59.1	-117.67	-1.01	0.176	0.169	54.76	167	5.599999905	70.28	0.0037	0.34	168.34	Boreal	0.00699999999999998
891	Plot891	Can	59.15	-117.65	-0.67	0.262	0.252	52.17	164	5.699999809	73.2	0.0036	0.5	147.6	Boreal	0.01
892	Plot892	Can	59.15	-117.65	-1.34	0.275	0.193	52.17	164	5.699999809	73.2	0.0044	0.37	147.6	Boreal	0.082
893	Plot893	Can	59.15	-117.65	-1.03	0.244	0.224	52.17	164	5.699999809	73.2	0.0039	0.36	147.6	Boreal	0.02
894	Plot894	Can	59.19	-117.53	-0.64	0.209	0.408	51.92	163	5.699999809	70.44	0.0036	0.39	144.49	Boreal	-0.199
895	Plot895	Can	59.19	-117.53	-1.17	0.249	0.21	51.92	163	5.699999809	70.44	0.0038	0.47	144.49	Boreal	0.039
896	Plot896	Can	59.19	-117.53	-1.78	0.172	0.085	51.92	163	5.699999809	70.44	0.0032	0.39	144.49	Boreal	0.087
897	Plot897	Can	58.97	-117.62	-1.48	0.231	0.113	53.94	169	5.699999809	54.03	0.0036	0.18	102.79	Boreal	0.118
898	Plot898	Can	58.97	-117.62	-1.43	0.25	0.172	53.94	169	5.699999809	54.03	0.0043	0.22	102.79	Boreal	0.078
899	Plot899	Can	58.97	-117.62	-1.33	0.25	0.197	53.94	169	5.699999809	54.03	0.0052	0.31	102.79	Boreal	0.053
900	Plot900	Can	58.97	-117.62	-2.15	0.238	0.089	53.94	169	5.699999809	54.03	0.0038	0.26	102.79	Boreal	0.149
901	Plot901	Can	54.05	-115.89	-0.6	0.238	0.438	67.28	277	5.900000095	44.48	0.004	0.41	103.92	Boreal	-0.2
902	Plot902	Can	54.05	-115.89	-0.65	0.291	0.526	67.28	277	5.900000095	44.48	0.0034	0.38	103.92	Boreal	-0.235
903	Plot903	Can	54.05	-115.89	-0.78	0.294	0.431	67.28	277	5.900000095	44.48	0.0045	0.3	103.92	Boreal	-0.137
904	Plot904	Can	54.05	-115.89	-0.75	0.244	0.371	67.28	277	5.900000095	44.48	0.0037	0.36	103.92	Boreal	-0.127
905	Plot905	Can	59.58	-117.18	-1.19	0.196	0.127	49.16	154	5.199999809	64.44	0.0032	0.36	133.6	Boreal	0.069
906	Plot906	Can	59.58	-117.18	-2.45	0.196	0.087	49.16	154	5.199999809	64.44	0.0035	0.39	133.6	Boreal	0.109
907	Plot907	Can	59.58	-117.18	-1.02	0.154	0.145	49.16	154	5.199999809	64.44	0.0043	0.29	133.6	Boreal	0.00900000000000001
908	Plot908	Can	58.59	-117.52	-0.86	0.282	0.341	57.06	181	5.699999809	58.73	0.0041	0.46	150.02	Boreal	-0.0590000000000001
909	Plot909	Can	58.59	-117.52	-1.02	0.217	0.278	57.06	181	5.699999809	58.73	0.0044	0.4	150.02	Boreal	-0.061
910	Plot910	Can	58.59	-117.52	-1.28	0.275	0.334	57.06	181	5.699999809	58.73	0.0042	0.37	150.02	Boreal	-0.059
911	Plot911	Can	58.59	-117.52	-1	0.298	0.295	57.06	181	5.699999809	58.73	0.0038	0.42	150.02	Boreal	0.003
912	Plot912	Can	58.58	-117.41	-0.39	0.134	0.481	57.76	179	5.599999905	49.66	0.0033	0.29	167.24	Boreal	-0.347
913	Plot913	Can	58.58	-117.41	-0.35	0.155	0.381	57.76	179	5.599999905	49.66	0.0036	0.37	167.24	Boreal	-0.226
914	Plot914	Can	58.58	-117.41	-0.65	0.188	0.282	57.76	179	5.599999905	49.66	0.0037	0.38	167.24	Boreal	-0.094
915	Plot915	Can	54.05	-115.91	-1.05	0.276	0.283	67.6	278	5.5	48.29	0.0043	0.27	110.49	Boreal	-0.00699999999999995
916	Plot916	Can	54.05	-115.91	-1.1	0.307	0.365	67.6	278	5.5	48.29	0.0042	0.3	110.49	Boreal	-0.058
917	Plot917	Can	57.22	-118.26	-0.74	0.29	0.466	54.99	217	5.599999905	43.33	0.0051	0.26	137.09	Boreal	-0.176
918	Plot918	Can	57.22	-118.26	-0.75	0.197	0.423	54.99	217	5.599999905	43.33	0.0051	0.27	137.09	Boreal	-0.226
919	Plot919	Can	57.22	-118.26	-0.58	0.162	0.465	54.99	217	5.599999905	43.33	0.0049	0.31	137.09	Boreal	-0.303
920	Plot920	Can	57.22	-118.26	-0.81	0.205	0.331	54.99	217	5.599999905	43.33	0.0051	0.32	137.09	Boreal	-0.126
921	Plot921	Can	57.23	-118.23	-0.7	0.228	0.417	55.46	218	5.599999905	45.65	0.005	0.33	137.86	Boreal	-0.189
922	Plot922	Can	57.23	-118.23	-0.77	0.235	0.378	55.46	218	5.599999905	45.65	0.0045	0.36	137.86	Boreal	-0.143
923	Plot923	Can	57.23	-118.23	-0.46	0.282	0.66	55.46	218	5.599999905	45.65	0.0044	0.34	137.86	Boreal	-0.378
924	Plot924	Can	57.23	-118.23	-0.55	0.212	0.424	55.46	218	5.599999905	45.65	0.0042	0.32	137.86	Boreal	-0.212
925	Plot925	Can	57.23	-118.22	-0.44	0.197	0.468	54.53	219	5.599999905	45.07	0.004	0.34	167.07	Boreal	-0.271
926	Plot926	Can	57.23	-118.22	-0.65	0.199	0.381	54.53	219	5.599999905	45.07	0.0046	0.46	167.07	Boreal	-0.182
927	Plot927	Can	57.23	-118.22	-0.85	0.256	0.367	54.53	219	5.599999905	45.07	0.005	0.4	167.07	Boreal	-0.111
928	Plot928	Can	57.21	-118.31	-0.71	0.223	0.3	55.34	215	5.599999905	44.73	0.0047	0.27	134.6	Boreal	-0.077
929	Plot929	Can	57.21	-118.31	-0.85	0.253	0.342	55.34	215	5.599999905	44.73	0.0043	0.31	134.6	Boreal	-0.089
930	Plot930	Can	57.21	-118.31	-1.29	0.262	0.219	55.34	215	5.599999905	44.73	0.0045	0.28	134.6	Boreal	0.043
931	Plot931	Can	57.21	-118.31	-1.27	0.224	0.175	55.34	215	5.599999905	44.73	0.0045	0.38	134.6	Boreal	0.049
932	Plot932	Can	57.17	-117.95	-0.58	0.3	0.386	51.37	211	5.599999905	39.27	0.0038	0.46	128.15	Boreal	-0.086
933	Plot933	Can	57.17	-117.95	-0.68	0.273	0.324	51.37	211	5.599999905	39.27	0.0035	0.47	128.15	Boreal	-0.051
934	Plot934	Can	57.17	-117.95	-0.93	0.284	0.286	51.37	211	5.599999905	39.27	0.0045	0.38	128.15	Boreal	-0.002
935	Plot935	Can	57.17	-117.95	-0.62	0.307	0.405	51.37	211	5.599999905	39.27	0.0044	0.3	128.15	Boreal	-0.098
936	Plot936	Can	54.05	-115.93	-0.8	0.344	0.523	67.32	280	5.5	50.97	0.0041	0.25	112.5	Boreal	-0.179
937	Plot937	Can	54.05	-115.93	-0.84	0.319	0.479	67.32	280	5.5	50.97	0.0043	0.22	112.5	Boreal	-0.16
938	Plot938	Can	54.05	-115.93	-1.21	0.307	0.401	67.32	280	5.5	50.97	0.0036	0.33	112.5	Boreal	-0.094
939	Plot939	Can	54.05	-115.93	-0.84	0.349	0.509	67.32	280	5.5	50.97	0.0045	0.26	112.5	Boreal	-0.16
940	Plot940	Can	54.05	-115.94	-0.76	0.328	0.56	67.29	285	5.5	48.99	0.0035	0.32	106.23	Boreal	-0.232
941	Plot941	Can	54.05	-115.94	-0.76	0.321	0.591	67.29	285	5.5	48.99	0.0039	0.33	106.23	Boreal	-0.27
942	Plot942	Can	54.05	-115.94	-0.62	0.269	0.503	67.29	285	5.5	48.99	0.0031	0.33	106.23	Boreal	-0.234
943	Plot943	Can	54.05	-115.94	-0.9	0.292	0.331	67.29	285	5.5	48.99	0.0032	0.31	106.23	Boreal	-0.039
944	Plot944	Can	54.04	-115.98	-0.92	0.41	0.468	67.27	285	5.5	53.6	0.0049	0.19	73.7	Boreal	-0.0580000000000001
945	Plot945	Can	54.04	-115.98	-1.07	0.325	0.316	67.27	285	5.5	53.6	0.0048	0.26	73.7	Boreal	0.00900000000000001
946	Plot946	Can	54.04	-115.98	-0.91	0.365	0.431	67.27	285	5.5	53.6	0.0043	0.23	73.7	Boreal	-0.066
947	Plot947	Can	54.04	-115.98	-1.56	0.391	0.216	67.27	285	5.5	53.6	0.005	0.22	73.7	Boreal	0.175
948	Plot948	Can	54.07	-116.05	-2.54	0.316	0.156	66.7	288	5.699999809	50.88	0.0033	0.28	83	Boreal	0.16
949	Plot949	Can	54.07	-116.05	-3.27	0.3	0.099	66.7	288	5.699999809	50.88	0.0034	0.22	83	Boreal	0.201
950	Plot950	Can	54.07	-116.05	-3.66	0.26	0.092	66.7	288	5.699999809	50.88	0.0031	0.22	83	Boreal	0.168
951	Plot951	Can	54.31	-116.57	-0.67	0.354	0.429	65.41	274	6	49.17	0.0043	0.36	87.86	Boreal	-0.075
952	Plot952	Can	54.31	-116.57	-1.06	0.355	0.327	65.41	274	6	49.17	0.0051	0.32	87.86	Boreal	0.028
953	Plot953	Can	54.31	-116.57	-1.2	0.379	0.41	65.41	274	6	49.17	0.004	0.44	87.86	Boreal	-0.031
954	Plot954	Can	54.31	-116.57	-0.61	0.297	0.375	65.41	274	6	49.17	0.0041	0.32	87.86	Boreal	-0.078
955	Plot955	Can	55.19	-114.02	-0.63	0.351	0.362	63.02	260	5	43.56	0.0022	0.36	58.15	Boreal	-0.011
956	Plot956	Can	54.11	-116.08	-0.6	0.317	0.537	66.58	284	5.699999809	46.06	0.0033	0.29	100.19	Boreal	-0.22
957	Plot957	Can	54.11	-116.08	-0.76	0.294	0.393	66.58	284	5.699999809	46.06	0.003	0.3	100.19	Boreal	-0.099
958	Plot958	Can	54.11	-116.08	-0.74	0.361	0.493	66.58	284	5.699999809	46.06	0.003	0.4	100.19	Boreal	-0.132
959	Plot959	Can	54.87	-111.41	-1.06	0.385	0.335	64.75	242	5.699999809	37.73	0.0027	0.32	50.7	Boreal	0.05
960	Plot960	Can	54.94	-118.26	-0.66	0.278	0.38	48.86	229	5.599999905	53.57	0.0023	0.33	69.1	Boreal	-0.102
961	Plot961	Can	54.94	-118.26	-0.63	0.277	0.396	48.86	229	5.599999905	53.57	0.0025	0.23	69.1	Boreal	-0.119
962	Plot962	Can	54.94	-118.26	-0.73	0.36	0.469	48.86	229	5.599999905	53.57	0.0032	0.28	69.1	Boreal	-0.109
963	Plot963	Can	54.88	-118.25	-1.51	0.379	0.242	49.2	229	5.800000191	46.29	0.0044	0.33	71.22	Boreal	0.137
964	Plot964	Can	54.88	-118.25	-1.04	0.328	0.335	49.2	229	5.800000191	46.29	0.0031	0.32	71.22	Boreal	-0.00700000000000001
965	Plot965	Can	54.88	-118.25	-0.59	0.359	0.448	49.2	229	5.800000191	46.29	0.0029	0.32	71.22	Boreal	-0.089
966	Plot966	Can	52.34	-98.91	-1.51	0.205	0.085	53.75	225	7.199999809	71.85	0.0018	0.38	35.87	Boreal	0.12
967	Plot967	Can	54.73	-118.26	-0.77	0.264	0.256	49.9	243	5.800000191	51.1	0.0038	0.52	189.71	Boreal	0.00800000000000001
968	Plot968	Can	52.53	-98.88	-2.24	0.154	0.051	53.25	220	5.699999809	56.21	0.002	0.34	53.22	Boreal	0.103
969	Plot969	Can	52.52	-98.89	-2.74	0.254	0.034	53.18	221	5.699999809	58.66	0.002	0.49	31.33	Boreal	0.22
970	Plot970	Can	54.73	-118.26	-1.5	0.195	0.175	49.9	243	5.800000191	51.1	0.0032	0.43	189.71	Boreal	0.02
971	Plot971	Can	52.77	-98.97	-1.25	0.35	0.224	53.35	220	6.5	66.83	0.0033	0.35	54.59	Boreal	0.126
972	Plot972	Can	54.73	-118.26	-0.53	0.198	0.235	49.9	243	5.800000191	51.1	0.0036	0.5	189.71	Boreal	-0.037
973	Plot973	Can	54.74	-118.26	-0.91	0.298	0.349	49.63	243	5.800000191	48.51	0.0029	0.3	77.35	Boreal	-0.051
974	Plot974	Can	54.74	-118.26	-0.99	0.383	0.414	49.63	243	5.800000191	48.51	0.0034	0.31	77.35	Boreal	-0.031
975	Plot975	Can	54.74	-118.26	-0.82	0.327	0.422	49.63	243	5.800000191	48.51	0.003	0.32	77.35	Boreal	-0.095
976	Plot976	Can	54.74	-118.26	-0.99	0.355	0.358	49.63	243	5.800000191	48.51	0.0035	0.3	77.35	Boreal	-0.003
977	Plot977	Can	52.89	-99.12	-1.48	0.098	0.08	54.22	222	5.699999809	77.49	0.002	0.48	124.56	Boreal	0.018
978	Plot978	Can	54.77	-118.21	-0.93	0.243	0.199	49.27	240	5.800000191	38.92	0.0021	0.34	74.7	Boreal	0.044
979	Plot979	Can	54.77	-118.21	-1.06	0.27	0.207	49.27	240	5.800000191	38.92	0.0022	0.4	74.7	Boreal	0.063
980	Plot980	Can	54.77	-118.21	-0.57	0.296	0.327	49.27	240	5.800000191	38.92	0.0029	0.35	74.7	Boreal	-0.031
981	Plot981	Can	54.77	-118.21	-0.86	0.3	0.3	49.27	240	5.800000191	38.92	0.0027	0.31	74.7	Boreal	0
982	Plot982	Can	54.78	-118.22	-0.37	0.836	0.573	49.13	241	5.800000191	43.63	0.0028	0.34	84.07	Boreal	0.263
983	Plot983	Can	54.78	-118.22	-0.46	0.738	0.463	49.13	241	5.800000191	43.63	0.0027	0.29	84.07	Boreal	0.275
984	Plot984	Can	54.78	-118.22	-0.73	1.051	0.473	49.13	241	5.800000191	43.63	0.0043	0.31	84.07	Boreal	0.578
985	Plot985	Can	54.78	-118.22	-0.46	1.001	0.602	49.13	241	5.800000191	43.63	0.0039	0.3	84.07	Boreal	0.399
986	Plot986	Can	54.79	-118.23	-0.51	0.268	0.46	49.16	241	5.800000191	48.01	0.0027	0.3	82.1	Boreal	-0.192
987	Plot987	Can	54.79	-118.23	-0.86	0.287	0.34	49.16	241	5.800000191	48.01	0.0027	0.33	82.1	Boreal	-0.053
988	Plot988	Can	54.79	-118.23	-0.63	0.277	0.424	49.16	241	5.800000191	48.01	0.0031	0.3	82.1	Boreal	-0.147
989	Plot989	Can	54.79	-118.23	-0.7	0.384	0.518	49.16	241	5.800000191	48.01	0.0032	0.36	82.1	Boreal	-0.134
990	Plot990	Can	54.81	-118.23	-1.09	0.538	0.578	49.8	238	5.800000191	44.25	0.0061	0.31	78.33	Boreal	-0.0399999999999999
991	Plot991	Can	54.81	-118.23	-1.13	0.292	0.269	49.8	238	5.800000191	44.25	0.0039	0.25	78.33	Boreal	0.023
992	Plot992	Can	54.81	-118.23	-1.52	0.334	0.247	49.8	238	5.800000191	44.25	0.0037	0.3	78.33	Boreal	0.087
993	Plot993	Can	54.81	-118.23	-1.54	0.292	0.166	49.8	238	5.800000191	44.25	0.0038	0.29	78.33	Boreal	0.126
994	Plot994	Can	54.82	-118.24	-0.67	0.31	0.535	49.82	236	5.800000191	51.97	0.0036	0.34	144.75	Boreal	-0.225
995	Plot995	Can	54.82	-118.24	-0.38	0.234	0.499	49.82	236	5.800000191	51.97	0.0032	0.4	148.75	Boreal	-0.265
996	Plot996	Can	54.82	-118.24	-0.76	0.312	0.445	49.82	236	5.800000191	51.97	0.0039	0.36	148.75	Boreal	-0.133
997	Plot997	Can	54.83	-118.24	-0.53	0.326	0.499	49.27	234	5.800000191	40.75	0.003	0.3	77.81	Boreal	-0.173
998	Plot998	Can	54.83	-118.24	-0.62	0.332	0.43	49.27	234	5.800000191	40.75	0.0026	0.29	77.81	Boreal	-0.098
999	Plot999	Can	54.83	-118.24	-0.54	0.286	0.376	49.27	234	5.800000191	40.75	0.0026	0.29	77.81	Boreal	-0.09
1000	Plot1000	Can	54.83	-118.24	-0.49	0.262	0.4	49.27	234	5.800000191	40.75	0.0024	0.33	77.81	Boreal	-0.138
1001	Plot1001	Can	54.63	-118.99	-1.05	0.187	0.133	47.92	244	5.900000095	53.82	0.0034	0.28	88.71	Boreal	0.054
1002	Plot1002	Can	54.63	-118.99	-0.63	0.229	0.243	47.92	244	5.900000095	53.82	0.0032	0.26	88.71	Boreal	-0.014
1003	Plot1003	Can	54.63	-118.99	-1.54	0.215	0.095	47.92	244	5.900000095	53.82	0.0035	0.25	88.71	Boreal	0.12
1004	Plot1004	Can	54.63	-118.99	-0.69	0.216	0.215	47.92	244	5.900000095	53.82	0.0032	0.27	88.71	Boreal	0.001
1005	Plot1005	Can	54.64	-118.97	-1.8	0.201	0.079	47.71	243	5.900000095	51.63	0.0031	0.31	90.07	Boreal	0.122
1006	Plot1006	Can	54.64	-118.97	-0.66	0.238	0.256	47.71	243	5.900000095	51.63	0.0034	0.28	90.07	Boreal	-0.018
1007	Plot1007	Can	54.64	-118.97	-1.88	0.19	0.065	47.71	243	5.900000095	51.63	0.003	0.27	90.07	Boreal	0.125
1008	Plot1008	Can	54.64	-118.97	-0.65	0.218	0.225	47.71	243	5.900000095	51.63	0.003	0.28	90.07	Boreal	-0.00700000000000001
1009	Plot1009	Can	54.64	-118.99	-0.95	0.207	0.165	47.75	244	5.900000095	51.82	0.0032	0.29	89.77	Boreal	0.042
1010	Plot1010	Can	54.64	-118.99	-1.09	0.2	0.128	47.75	244	5.900000095	51.82	0.0032	0.28	89.77	Boreal	0.072
1011	Plot1011	Can	54.64	-118.99	-1.27	0.208	0.129	47.75	244	5.900000095	51.82	0.0039	0.29	89.77	Boreal	0.079
1012	Plot1012	Can	54.64	-118.99	-1.51	0.219	0.097	47.75	244	5.900000095	51.82	0.0034	0.26	89.77	Boreal	0.122
1013	Plot1013	Can	54.65	-118.98	-1.09	0.226	0.15	47.94	245	5.900000095	50.01	0.004	0.24	90.08	Boreal	0.076
1014	Plot1014	Can	54.3	-116.44	-0.85	0.292	0.266	66.41	283	6	50.38	0.0047	0.29	99.86	Boreal	0.026
1015	Plot1015	Can	54.3	-116.44	-0.75	0.302	0.276	66.41	283	6	50.38	0.0047	0.28	99.86	Boreal	0.026
1016	Plot1016	Can	54.65	-118.98	-1.19	0.249	0.148	47.94	244	5.900000095	49.33	0.0034	0.23	90.44	Boreal	0.101
1017	Plot1017	Can	54.66	-119	-1.3	0.2	0.134	48.12	245	4.599999905	51.35	0.0036	0.27	89.55	Boreal	0.066
1018	Plot1018	Can	54.66	-119	-1.17	0.189	0.136	48.12	245	4.599999905	51.35	0.0037	0.25	89.55	Boreal	0.053
1019	Plot1019	Can	54.66	-119	-1.36	0.206	0.128	48.12	245	4.599999905	51.35	0.004	0.26	89.55	Boreal	0.078
1020	Plot1020	Can	54.66	-119	-0.97	0.199	0.165	48.12	245	4.599999905	51.35	0.0046	0.29	89.55	Boreal	0.034
1021	Plot1021	Can	54.93	-99.76	-1.52	0.323	0.145	51.47	212	4.800000191	79.14	0.0038	0.33	50	Boreal	0.178
1022	Plot1022	Can	54.67	-118.99	-1.36	0.219	0.123	47.04	242	4.599999905	56.33	0.004	0.26	88.81	Boreal	0.096
1023	Plot1023	Can	54.67	-118.99	-0.76	0.235	0.226	47.04	242	4.599999905	56.33	0.0034	0.31	88.81	Boreal	0.00899999999999998
1024	Plot1024	Can	54.67	-118.99	-1.81	0.203	0.085	47.04	242	4.599999905	56.33	0.0037	0.22	88.81	Boreal	0.118
1025	Plot1025	Can	54.67	-118.99	-0.6	0.222	0.244	47.04	242	4.599999905	56.33	0.0033	0.27	88.81	Boreal	-0.022
1026	Plot1026	Can	54.67	-118.99	-1.13	0.208	0.16	47.28	243	4.599999905	57.55	0.0033	0.28	88.13	Boreal	0.048
1027	Plot1027	Can	54.67	-118.99	-0.56	0.196	0.24	47.28	243	4.599999905	57.55	0.0032	0.26	88.13	Boreal	-0.044
1028	Plot1028	Can	54.67	-118.99	-1.38	0.224	0.137	47.28	243	4.599999905	57.55	0.0037	0.28	88.13	Boreal	0.087
1029	Plot1029	Can	54.67	-118.99	-1.26	0.264	0.188	47.28	243	4.599999905	57.55	0.0041	0.28	88.13	Boreal	0.076
1030	Plot1030	Can	54.68	-118.99	-1.76	0.261	0.152	47.06	241	4.599999905	54.72	0.0043	0.39	109.66	Boreal	0.109
1031	Plot1031	Can	54.68	-118.99	-0.76	0.274	0.366	47.06	241	4.599999905	54.72	0.0042	0.52	109.66	Boreal	-0.092
1032	Plot1032	Can	54.68	-118.99	-1.17	0.285	0.241	47.06	241	4.599999905	54.72	0.0041	0.4	109.66	Boreal	0.044
1033	Plot1033	Can	54.68	-118.99	-1.68	0.221	0.134	47.06	241	4.599999905	54.72	0.0038	0.31	109.66	Boreal	0.087
1034	Plot1034	Can	54.69	-118.98	-2.11	0.259	0.163	46.4	239	4.599999905	56.99	0.0034	0.34	89.81	Boreal	0.096
1035	Plot1035	Can	54.69	-118.98	-0.7	0.239	0.269	46.4	239	4.599999905	56.99	0.0039	0.27	89.81	Boreal	-0.03
1036	Plot1036	Can	54.69	-118.98	-1.35	0.271	0.158	46.4	239	4.599999905	56.99	0.0043	0.25	89.81	Boreal	0.113
1037	Plot1037	Can	54.69	-118.98	-1.23	0.253	0.186	46.4	239	4.599999905	56.99	0.004	0.27	89.81	Boreal	0.067
1038	Plot1038	Can	54.69	-118.98	-2.3	0.264	0.105	46.66	240	4.599999905	59.36	0.0038	0.47	79.6	Boreal	0.159
1039	Plot1039	Can	54.69	-118.98	-1.97	0.248	0.126	46.66	240	4.599999905	59.36	0.0042	0.39	79.6	Boreal	0.122
1040	Plot1040	Can	54.69	-118.98	-1.57	0.27	0.226	46.66	240	4.599999905	59.36	0.0044	0.39	79.6	Boreal	0.044
1041	Plot1041	Can	54.69	-118.98	-3.64	0.272	0.058	46.66	240	4.599999905	59.36	0.0039	0.36	79.6	Boreal	0.214
1042	Plot1042	Can	54.72	-118.95	-1.08	0.273	0.213	46.26	238	4.599999905	51.58	0.0041	0.25	89.49	Boreal	0.06
1043	Plot1043	Can	54.72	-118.95	-1.04	0.261	0.179	46.26	238	4.599999905	51.58	0.0039	0.25	89.49	Boreal	0.082
1044	Plot1044	Can	54.72	-118.95	-1.39	0.23	0.122	46.26	238	4.599999905	51.58	0.0038	0.24	89.49	Boreal	0.108
1045	Plot1045	Can	54.72	-118.95	-1.15	0.248	0.156	46.26	238	4.599999905	51.58	0.0041	0.27	89.49	Boreal	0.092
1046	Plot1046	Can	54.74	-118.95	-1.24	0.25	0.155	45.78	236	4.599999905	45.29	0.0039	0.2	86.32	Boreal	0.095
1047	Plot1047	Can	54.74	-118.95	-1.87	0.238	0.077	45.78	236	4.599999905	45.29	0.0041	0.22	86.32	Boreal	0.161
1048	Plot1048	Can	54.74	-118.95	-1.35	0.23	0.142	45.78	236	4.599999905	45.29	0.0035	0.19	86.32	Boreal	0.088
1049	Plot1049	Can	54.3	-116.31	-0.93	0.237	0.273	64.91	276	6	44.68	0.0036	0.25	97.1	Boreal	-0.036
1050	Plot1050	Can	54.3	-116.31	-1.11	0.261	0.235	64.91	276	6	44.68	0.0041	0.3	97.1	Boreal	0.026
1051	Plot1051	Can	54.3	-116.31	-1.69	0.286	0.193	64.91	276	6	44.68	0.0044	0.28	97.1	Boreal	0.093
1052	Plot1052	Can	54.74	-118.97	-1.29	0.261	0.173	45.79	236	4.599999905	45.5	0.0044	0.26	89.78	Boreal	0.088
1053	Plot1053	Can	54.74	-118.97	-0.78	0.248	0.322	45.79	236	4.599999905	45.5	0.0041	0.26	89.78	Boreal	-0.074
1054	Plot1054	Can	54.74	-118.97	-1.29	0.244	0.188	45.79	236	4.599999905	45.5	0.0038	0.23	89.78	Boreal	0.056
1055	Plot1055	Can	54.74	-118.97	-1.24	0.262	0.187	45.79	236	4.599999905	45.5	0.0044	0.22	89.78	Boreal	0.075
1056	Plot1056	Can	56.91	-101.22	-1.35	0.164	0.114	52.59	215	4.800000191	91.12	0.0033	0.5	63	Boreal	0.05
1057	Plot1057	Can	56.74	-101.2	-1.58	0.129	0.076	53.84	221	4.800000191	73.74	0.0019	0.52	51.61	Boreal	0.053
1058	Plot1058	Can	56.81	-101.11	-1.45	0.143	0.11	53.9	218	4.800000191	75.63	0.0025	0.47	57.86	Boreal	0.033
1059	Plot1059	Can	54.55	-118.97	-0.5	0.212	0.287	48.52	245	4.599999905	47.95	0.0022	0.35	75.03	Boreal	-0.075
1060	Plot1060	Can	56.52	-99.98	-1.6	0.149	0.062	58.21	227	5.5	100.2	0.0018	0.37	62.54	Boreal	0.087
1061	Plot1061	Can	54.54	-118.94	-3.25	0.285	0.057	48.3	238	4.599999905	48.27	0.0026	0.4	72.77	Boreal	0.228
1062	Plot1062	Can	54.54	-118.94	-2.76	0.299	0.061	48.3	238	4.599999905	48.27	0.0031	0.38	72.77	Boreal	0.238
1063	Plot1063	Can	54.54	-118.94	-3.24	0.27	0.063	48.3	238	4.599999905	48.27	0.0026	0.36	72.77	Boreal	0.207
1064	Plot1064	Can	54.53	-118.98	-3.47	0.302	0.068	47.74	242	4.599999905	49.29	0.0029	0.35	77.29	Boreal	0.234
1065	Plot1065	Can	54.48	-119	-0.89	0.247	0.239	48.94	247	4.599999905	54.66	0.0033	0.21	88.44	Boreal	0.00800000000000001
1066	Plot1066	Can	54.48	-119	-0.68	0.296	0.303	48.94	247	4.599999905	54.66	0.0039	0.26	88.44	Boreal	-0.00700000000000001
1067	Plot1067	Can	54.48	-119	-1	0.283	0.233	48.94	247	4.599999905	54.66	0.0041	0.25	88.44	Boreal	0.05
1068	Plot1068	Can	54.48	-119	-0.83	0.294	0.263	48.94	247	4.599999905	54.66	0.0039	0.24	88.44	Boreal	0.031
1069	Plot1069	Can	54.47	-119	-1.15	0.278	0.188	48.5	247	4.599999905	56.38	0.0036	0.31	86.27	Boreal	0.09
1070	Plot1070	Can	54.47	-119	-0.51	0.286	0.354	48.5	247	4.599999905	56.38	0.0036	0.24	86.27	Boreal	-0.068
1071	Plot1071	Can	54.47	-118.98	-0.91	0.295	0.269	48.55	245	4.599999905	60.25	0.0037	0.26	89.07	Boreal	0.026
1072	Plot1072	Can	54.47	-118.98	-0.78	0.304	0.283	48.55	245	4.599999905	60.25	0.0036	0.24	89.07	Boreal	0.021
1073	Plot1073	Can	54.47	-118.98	-1.29	0.28	0.163	48.55	245	4.599999905	60.25	0.0037	0.23	89.07	Boreal	0.117
1074	Plot1074	Can	54.47	-118.98	-0.98	0.259	0.215	48.55	245	4.599999905	60.25	0.0034	0.25	89.07	Boreal	0.044
1075	Plot1075	Can	54.46	-119	-0.54	0.279	0.291	48.32	246	4.599999905	53.4	0.0038	0.25	81.27	Boreal	-0.012
1076	Plot1076	Can	54.46	-119	-0.9	0.297	0.262	48.32	246	4.599999905	53.4	0.0043	0.32	81.27	Boreal	0.035
1077	Plot1077	Can	54.46	-119	-0.65	0.313	0.329	48.32	246	4.599999905	53.4	0.0038	0.26	81.27	Boreal	-0.016
1078	Plot1078	Can	54.3	-116.3	-0.92	0.243	0.231	65.22	281	6	43.6	0.0041	0.24	104.9	Boreal	0.012
1079	Plot1079	Can	49.16	-54.92	-3.7	0.38	0.041	8.52	278	3.700000048	53.45	0.0035	0.66	44.2	Temperate	0.339
1080	Plot1080	Can	54.3	-116.3	-0.91	0.192	0.199	65.22	281	6	43.6	0.004	0.24	104.9	Boreal	-0.00700000000000001
1081	Plot1081	Can	54.3	-116.3	-0.69	0.203	0.277	65.22	281	6	43.6	0.0038	0.25	104.9	Boreal	-0.074
1082	Plot1082	Can	54.3	-116.3	-0.61	0.204	0.309	65.22	281	6	43.6	0.0039	0.27	104.9	Boreal	-0.105
1083	Plot1083	Can	55.26	-98.4	-1.79	0.326	0.108	50.06	213	5.099999905	103.33	0.0028	0.38	38.64	Boreal	0.218
1084	Plot1084	Can	54.32	-116.25	-1.12	0.183	0.121	65.3	285	5.699999809	43.17	0.0034	0.28	99.83	Boreal	0.062
1085	Plot1085	Can	54.32	-116.25	-1.1	0.202	0.151	65.3	285	5.699999809	43.17	0.0041	0.25	99.83	Boreal	0.051
1086	Plot1086	Can	54.32	-116.25	-0.79	0.149	0.152	65.3	285	5.699999809	43.17	0.0038	0.23	99.83	Boreal	-0.003
1087	Plot1087	Can	54.32	-116.25	-0.74	0.162	0.18	65.3	285	5.699999809	43.17	0.0036	0.29	99.83	Boreal	-0.018
1088	Plot1088	Can	52.32	-115.23	-1	0.193	0.165	67.43	308	5.5	37.82	0.0021	0.23	87.98	Boreal	0.028
1089	Plot1089	Can	52.32	-115.23	-0.75	0.218	0.229	67.43	308	5.5	37.82	0.0024	0.23	87.98	Boreal	-0.011
1090	Plot1090	Can	52.32	-115.23	-0.75	0.249	0.253	67.43	308	5.5	37.82	0.0025	0.22	87.98	Boreal	-0.004
1091	Plot1091	Can	52.32	-115.23	-0.49	0.178	0.233	67.43	308	5.5	37.82	0.0019	0.28	87.98	Boreal	-0.055
1092	Plot1092	Can	52.32	-115.24	-1.27	0.183	0.141	67.76	310	5.5	36.72	0.002	0.23	87.93	Boreal	0.042
1093	Plot1093	Can	52.32	-115.24	-0.93	0.24	0.212	67.76	310	5.5	36.72	0.0026	0.25	87.93	Boreal	0.028
1094	Plot1094	Can	52.32	-115.24	-0.58	0.239	0.242	67.76	310	5.5	36.72	0.0023	0.23	87.93	Boreal	-0.003
1095	Plot1095	Can	52.32	-115.24	-0.77	0.209	0.2	67.76	310	5.5	36.72	0.0021	0.22	87.93	Boreal	0.00899999999999998
1096	Plot1096	Can	52.35	-115.3	-1.2	0.227	0.139	67.14	311	5.5	38.41	0.0028	0.23	87.19	Boreal	0.088
1097	Plot1097	Can	52.35	-115.3	-0.86	0.212	0.191	67.14	311	5.5	38.41	0.003	0.23	87.19	Boreal	0.021
1098	Plot1098	Can	52.35	-115.3	-1.49	0.235	0.108	67.14	311	5.5	38.41	0.0033	0.23	87.19	Boreal	0.127
1099	Plot1099	Can	52.35	-115.3	-1.1	0.207	0.131	67.14	311	5.5	38.41	0.0026	0.21	87.19	Boreal	0.076
1100	Plot1100	Can	52.35	-115.31	-0.92	0.279	0.245	66.75	310	5.5	38.04	0.0036	0.19	86.72	Boreal	0.034
1101	Plot1101	Can	52.35	-115.31	-1.1	0.287	0.219	66.75	310	5.5	38.04	0.004	0.21	86.72	Boreal	0.068
1102	Plot1102	Can	52.35	-115.31	-1.21	0.27	0.167	66.75	310	5.5	38.04	0.0041	0.24	86.72	Boreal	0.103
1103	Plot1103	Can	52.35	-115.31	-0.89	0.238	0.237	66.75	310	5.5	38.04	0.0037	0.23	86.72	Boreal	0.001
1104	Plot1104	Can	52.37	-115.35	-1.44	0.335	0.166	65.51	308	5.300000191	37.66	0.0042	0.25	86.24	Boreal	0.169
1105	Plot1105	Can	52.37	-115.35	-1.06	0.299	0.264	65.51	308	5.300000191	37.66	0.0037	0.22	86.24	Boreal	0.035
1106	Plot1106	Can	52.37	-115.35	-1.27	0.298	0.201	65.51	308	5.300000191	37.66	0.0041	0.24	86.24	Boreal	0.097
1107	Plot1107	Can	52.37	-115.35	-1.68	0.314	0.13	65.51	308	5.300000191	37.66	0.0033	0.26	86.24	Boreal	0.184
1108	Plot1108	Can	52.37	-115.37	-1.51	0.312	0.161	66.72	309	5.900000095	39	0.0042	0.24	86.67	Boreal	0.151
1109	Plot1109	Can	52.37	-115.37	-1.35	0.287	0.147	66.72	309	5.900000095	39	0.0041	0.22	86.67	Boreal	0.14
1110	Plot1110	Can	52.37	-115.37	-1.18	0.291	0.222	66.72	309	5.900000095	39	0.004	0.23	86.67	Boreal	0.069
1111	Plot1111	Can	52.37	-115.37	-1.52	0.334	0.156	66.72	309	5.900000095	39	0.0044	0.22	86.67	Boreal	0.178
1112	Plot1112	Can	52.36	-115.39	-1.54	0.273	0.138	66.99	307	5.900000095	37.26	0.0036	0.22	88.05	Boreal	0.135
1113	Plot1113	Can	52.36	-115.39	-1.24	0.237	0.139	66.99	307	5.900000095	37.26	0.0039	0.23	88.05	Boreal	0.098
1114	Plot1114	Can	52.36	-115.39	-1.33	0.215	0.123	66.99	307	5.900000095	37.26	0.0035	0.23	88.05	Boreal	0.092
1115	Plot1115	Can	52.36	-115.39	-1.24	0.202	0.132	66.99	307	5.900000095	37.26	0.0031	0.26	88.05	Boreal	0.07
1116	Plot1116	Can	52.36	-115.39	-0.98	0.189	0.182	67.5	307	5.900000095	34.97	0.0031	0.24	89.49	Boreal	0.00700000000000001
1117	Plot1117	Can	52.36	-115.39	-1.05	0.22	0.182	67.5	307	5.900000095	34.97	0.0035	0.22	89.49	Boreal	0.038
1118	Plot1118	Can	52.36	-115.39	-1.23	0.231	0.161	67.5	307	5.900000095	34.97	0.0039	0.23	89.49	Boreal	0.07
1119	Plot1119	Can	52.36	-115.39	-1.15	0.194	0.134	67.5	307	5.900000095	34.97	0.0031	0.25	89.49	Boreal	0.06
1120	Plot1120	Can	52.37	-115.41	-1.5	0.285	0.151	68.21	304	5.900000095	41.33	0.0041	0.19	84.7	Boreal	0.134
1121	Plot1121	Can	52.37	-115.41	-2.04	0.328	0.142	68.21	304	5.900000095	41.33	0.0037	0.18	84.7	Boreal	0.186
1122	Plot1122	Can	49.54	-85.82	-0.57	0.234	0.324	29.13	268	5.099999905	43.69	0.0033	0.35	100	Temperate	-0.09
1123	Plot1123	Can	49.54	-85.82	-1.15	0.215	0.194	29.13	268	5.099999905	43.69	0.0026	0.38	93	Temperate	0.021
1124	Plot1124	Can	49.63	-86.17	-1.45	0.407	0.25	28.42	258	4	47.36	0.0042	0.78	179	Temperate	0.157
1125	Plot1125	Can	49.6	-86.13	-1.23	0.32	0.27	28.56	259	4	45.45	0.0032	0.85	179	Temperate	0.05
1126	Plot1126	Can	49.54	-85.86	-2.08	0.156	0.044	28.66	266	5.099999905	54.85	0.0028	0.47	89.33	Temperate	0.112
1127	Plot1127	Can	49.5	-85.79	-0.5	0.177	0.34	28.92	270	5.099999905	44.39	0.003	0.44	147.33	Temperate	-0.163
1128	Plot1128	Can	49.5	-85.79	-0.88	0.213	0.27	28.92	270	5.099999905	44.39	0.0025	0.67	181.33	Temperate	-0.057
1129	Plot1129	Can	49.5	-85.78	-1.21	0.248	0.286	28.75	268	5.099999905	44.66	0.0026	0.61	133.33	Temperate	-0.038
1130	Plot1130	Can	49.5	-85.79	-0.24	0.169	0.322	28.92	270	5.099999905	44.39	0.0029	0.41	142.33	Temperate	-0.153
1131	Plot1131	Can	49.51	-85.78	-0.27	0.143	0.249	28.98	269	5.099999905	42.48	0.0035	0.4	128.33	Temperate	-0.106
1132	Plot1132	Can	49.51	-85.78	-1.17	0.173	0.12	28.98	269	5.099999905	42.48	0.004	0.39	125.33	Temperate	0.053
1133	Plot1133	Can	49.51	-85.77	-0.65	0.169	0.31	28.82	269	5.099999905	41.11	0.0039	0.3	133.33	Temperate	-0.141
1134	Plot1134	Can	49.17	-86.23	-1.38	0.231	0.134	27.04	263	6.400000095	56.52	0.0043	0.26	102.2	Temperate	0.097
1135	Plot1135	Can	49.17	-86.23	-1.18	0.179	0.148	27.04	263	6.400000095	56.52	0.0036	0.26	100.2	Temperate	0.031
1136	Plot1136	Can	49.17	-86.23	-0.86	0.222	0.283	27.04	263	6.400000095	56.52	0.0036	0.28	97.2	Temperate	-0.061
1137	Plot1137	Can	49.17	-86.23	-1.27	0.182	0.117	27.04	263	6.400000095	56.52	0.0038	0.24	104.2	Temperate	0.065
1138	Plot1138	Can	49.17	-86.24	-1.93	0.317	0.138	27	262	6.400000095	54.56	0.0041	0.52	96.2	Temperate	0.179
1139	Plot1139	Can	49.48	-85.56	-3.23	0.195	0.169	28.02	270	5.099999905	55.53	0.0019	0.48	74.6	Temperate	0.026
1140	Plot1140	Can	49.48	-85.56	-1.31	0.22	0.233	28.02	270	5.099999905	55.53	0.0024	0.61	78.6	Temperate	-0.013
1141	Plot1141	Can	49.48	-85.56	-0.79	0.174	0.227	28.02	270	5.099999905	55.53	0.0025	0.37	75.2	Temperate	-0.053
1142	Plot1142	Can	49.47	-85.55	-1.18	0.378	0.418	27.67	268	5.099999905	NA	0.0039	0.5	77.6	Temperate	-0.04
1143	Plot1143	Can	49.47	-85.55	-0.9	0.354	0.445	27.67	268	5.099999905	NA	0.0038	0.36	74.6	Temperate	-0.091
1144	Plot1144	Can	49.47	-85.56	-1.41	0.54	0.543	27.75	268	5.099999905	NA	0.0042	0.46	66.4	Temperate	-0.003
1145	Plot1145	Can	49.46	-85.56	-1.45	0.521	0.552	28.09	269	5.099999905	51.16	0.0032	0.54	62.4	Temperate	-0.031
1146	Plot1146	Can	49.47	-85.55	-1.02	0.369	0.488	27.67	268	5.099999905	NA	0.0042	0.46	82.6	Temperate	-0.119
1147	Plot1147	Can	49.48	-85.55	-1.18	0.415	0.243	27.96	269	5.099999905	50.86	0.0046	0.44	62.2	Temperate	0.172
1148	Plot1148	Can	49.51	-85.44	-1.32	0.167	0.101	27.07	269	5.099999905	52.51	0.0033	0.46	126.2	Temperate	0.066
1149	Plot1149	Can	49.52	-85.42	-1.58	0.507	0.325	27.49	269	5.099999905	52.09	0.0037	0.52	56	Temperate	0.182
1150	Plot1150	Can	49.52	-85.42	-2.03	0.455	0.172	27.49	269	5.099999905	52.09	0.0032	0.56	56	Temperate	0.283
1151	Plot1151	Can	49.51	-85.44	-1.11	0.146	0.129	27.07	269	5.099999905	52.51	0.0034	0.51	125.2	Temperate	0.017
1152	Plot1152	Can	49.51	-85.44	-1.12	0.117	0.083	27.07	269	5.099999905	52.51	0.0032	0.48	116.2	Temperate	0.034
1153	Plot1153	Can	49.45	-85.29	-1.22	0.305	0.236	27.01	266	5.099999905	44.1	0.0037	0.45	89.2	Temperate	0.069
1154	Plot1154	Can	49.45	-85.29	-1.35	0.379	0.249	27.01	266	5.099999905	44.1	0.0044	0.61	90.2	Temperate	0.13
1155	Plot1155	Can	49.45	-85.29	-1.5	0.25	0.134	27.01	266	5.099999905	44.1	0.0034	0.42	90.2	Temperate	0.116
1156	Plot1156	Can	49.46	-85.3	-1.47	0.271	0.157	27.17	266	5.099999905	53.63	0.0039	0.32	92.2	Temperate	0.114
1157	Plot1157	Can	49.46	-85.3	-1.47	0.218	0.133	27.17	266	5.099999905	53.63	0.0034	0.47	90.2	Temperate	0.085
1158	Plot1158	Can	49.46	-85.3	-1.16	0.266	0.206	27.17	266	5.099999905	53.63	0.0031	0.45	80.2	Temperate	0.06
1159	Plot1159	Can	49.45	-85.31	-1.43	0.227	0.105	27.34	267	5.099999905	48.69	0.0038	0.53	91.2	Temperate	0.122
1160	Plot1160	Can	49.45	-85.31	-1.06	0.239	0.201	27.34	267	5.099999905	48.69	0.0044	0.39	88.2	Temperate	0.038
1161	Plot1161	Can	49.45	-85.31	-1.18	0.297	0.218	27.34	267	5.099999905	48.69	0.0043	0.3	83.2	Temperate	0.079
1162	Plot1162	Can	49.46	-85.3	-1.1	0.293	0.241	27.17	266	5.099999905	53.63	0.0037	0.44	85.2	Temperate	0.052
1163	Plot1163	Can	49.46	-85.3	-1.48	0.304	0.161	27.17	266	5.099999905	53.63	0.003	0.4	83.2	Temperate	0.143
1164	Plot1164	Can	49.45	-85.62	-0.17	0.471	0.973	28.8	267	5.099999905	48.56	0.0043	0.83	101.4	Temperate	-0.502
1165	Plot1165	Can	49.45	-85.63	-1.65	0.509	0.521	29.16	267	5.099999905	53.1	0.0029	0.42	50.4	Temperate	-0.012
1166	Plot1166	Can	49.37	-86.06	-1.46	0.248	0.111	28.83	263	5.099999905	68.1	0.0037	0.42	99.8	Temperate	0.137
1167	Plot1167	Can	49.37	-86.06	-1.56	0.207	0.096	28.83	263	5.099999905	68.1	0.0032	0.32	102.8	Temperate	0.111
1168	Plot1168	Can	49.29	-85.95	-1.77	0.507	0.384	29.7	268	6.400000095	56.72	0.0026	0.5	42.25	Temperate	0.123
1169	Plot1169	Can	49.23	-86	-1.98	0.509	0.442	29.48	269	6.400000095	43.97	0.0028	0.53	54.25	Temperate	0.067
1170	Plot1170	Can	49.23	-86.01	-1.38	0.443	0.433	29.19	267	6.400000095	53.85	0.0033	0.66	52.2	Temperate	0.01
1171	Plot1171	Can	49.23	-86.01	-1.33	0.412	0.393	29.19	267	6.400000095	53.85	0.0031	0.7	52.2	Temperate	0.019
1172	Plot1172	Can	49.22	-86.02	-1.67	0.566	0.527	29.15	267	6.400000095	54.97	0.0028	0.25	54.25	Temperate	0.0389999999999999
1173	Plot1173	Can	49.21	-86.04	-1.48	0.423	0.433	29.41	267	6.400000095	49.7	0.0029	0.42	55.2	Temperate	-0.01
1174	Plot1174	Can	49.45	-85.57	-1.9	0.168	0.044	28.24	269	5.099999905	65.83	0.0022	0.27	49.4	Temperate	0.124
1175	Plot1175	Can	49.29	-85.94	-1.62	0.484	0.433	30.03	268	6.400000095	56.2	0.0029	0.52	43.25	Temperate	0.051
1176	Plot1176	Can	49.44	-85.59	-1.79	0.484	0.409	29.63	270	5.099999905	47.54	0.0026	0.44	51.25	Temperate	0.075
1177	Plot1177	Amazon	-12.5	-69	-0.78	0.582	0.636	59.03	651	5.900000095	30.71	NA	NA	NA	Tropical	-0.054
1178	Plot1178	Hans	47.24	21.06	-1.43	1.044	0.451	30.27	187	6.199999809	38.73	0.007	0.28	48.72	Temperate	0.593
1179	Plot1179	Hans	47.24	21.06	-1.47	0.985	0.393	30.27	187	6.199999809	38.73	0.0066	0.28	48.83	Temperate	0.592
1180	Plot1180	ICP	55.95	12.35	-1.53	1.194	0.222	22.12	180	4.099999905	58.21	0.0048	0.24	NA	Boreal	0.972
1181	Plot1181	Amazon	6.1	-61.4	-1.02	0.501	0.453	50.4	477	4.099999905	32.63	NA	NA	NA	Tropical	0.048
1182	Plot1182	Hans	49.26	21.35	-2.09	0.461	0.15	40.23	292	6.300000191	30.4	0.0054	0.24	168.68	Temperate	0.311
1183	Plot1183	ICP	53.1	12.42	-2.11	0.27	0.093	22.67	186	5.699999809	47.39	0.0035	0.21	NA	Boreal	0.177
1184	Plot1184	ICP	51.68	7.25	-0.83	0.104	0.094	13.47	238	5.699999809	45.6	0.003	0.32	NA	Boreal	0.01
1185	Plot1185	ICP	51.83	8.95	-1.4	0.757	0.401	13.42	269	7.199999809	58.57	0.0039	0.23	NA	Boreal	0.356
1186	Plot1186	ICP	50.15	9.38	-0.55	0.7	0.825	16.42	243	6.199999809	53.2	0.0029	0.26	NA	Boreal	-0.125
1187	Plot1187	ICP	48.92	11.75	-1.34	1.005	0.696	20.86	250	6.800000191	35.44	0.0039	0.6	NA	Temperate	0.309
1188	Plot1188	ICP	48.4	11.65	-2.54	0.776	0.216	32.87	296	7.099999905	30.69	0.0038	0.63	NA	Temperate	0.56
1189	Plot1189	ICP	49.72	9.88	-1.16	0.593	0.432	12.99	195	6.800000191	37.71	0.0035	0.5	NA	Temperate	0.161
1190	Plot1190	ICP	47.72	11.67	-1.76	1.008	0.382	34.44	513	7.199999809	64.71	0.0065	0.5	NA	Temperate	0.626
1191	Plot1191	USA	35.3	-111.7	-1.52	0.071	0.059	41.93	170	4.599999905	29.66	0.0021	0.56	NA	Temperate	0.012
1192	Plot1192	Hans	49.99	9.33	-1.59	0.422	0.164	15.01	227	6.199999809	49.8	0.0042	0.24	160.37	Temperate	0.258
1193	Plot1193	Hans	48.47	21.7	-1.04	0.24	0.224	32.54	244	5.599999905	33.27	0.0041	0.2	96.76	Temperate	0.016
1194	Plot1194	Hans	50	9.38	-1.79	1.428	0.466	16.23	232	6.199999809	51.28	0.0046	0.32	33.18	Temperate	0.962
1195	Plot1195	ICP	46.23	9.55	-2.79	0.736	0.048	15.81	284	6.5	65.25	0.0049	0.76	NA	Temperate	0.688
1196	Plot1196	ICP	43.28	13.07	-1.66	0.659	0.25	17.53	219	7.400000095	36.81	0.004	0.7	NA	Temperate	0.409
1197	Plot1197	ICP	45.67	8.07	-3.36	0.386	0.057	27.24	245	7.099999905	56.01	0.0032	0.46	NA	Temperate	0.329
1198	Plot1198	ICP	41.82	15.98	-1.56	0.805	0.261	22.54	18	7.5	37.32	0.0047	0.62	NA	Temperate	0.544
1199	Plot1199	ICP	39.33	8.57	-1.2	0.493	0.213	57.27	55	5.300000191	33.42	0.0043	0.58	NA	Temperate	0.28
1200	Plot1200	ICP	37.9	13.4	-1.39	0.338	0.166	55.28	72	7.300000191	35.56	0.0026	0.2	NA	Temperate	0.172
1201	Plot1201	ICP	43.5	10.43	-1.47	0.454	0.148	38.85	123	7.300000191	39.5	0.0032	0.73	NA	Temperate	0.306
1202	Plot1202	ICP	46.35	11.48	-2.24	0.318	0.054	47.81	258	6.199999809	49.76	0.0057	0.35	NA	Temperate	0.264
1203	Plot1203	ICP	38.42	16.17	-1.61	0.548	0.13	51.12	110	7.199999809	43.95	0.0043	0.49	NA	Temperate	0.418
1204	Plot1204	ICP	44.72	10.2	-1.26	0.532	0.44	24.67	180	7.400000095	32.85	0.0026	0.89	NA	Temperate	0.092
1205	Plot1205	ICP	44.1	11.12	-1.41	0.731	0.396	34.44	231	7.099999905	49.92	0.0039	0.55	NA	Temperate	0.335
1206	Plot1206	ICP	42.82	11.9	-2.5	0.402	0.047	24.37	98	7.5	35.45	0.0028	0.31	NA	Temperate	0.355
1207	Plot1207	Amazon	-2.6	-60.2	-1.22	0.507	0.522	41.86	409	3.5	30.53	NA	NA	NA	Tropical	-0.015
1208	Plot1208	Amazon	-15.7	-62.8	-1.14	0.413	0.409	63.43	378	5.199999809	22.55	NA	NA	NA	Tropical	0.004
1209	Plot1209	Amazon	-14.6	-60.8	-2.62	0.505	0.329	73.24	506	4.599999905	28.31	NA	NA	NA	Tropical	0.176
1210	Plot1210	Amazon	-14.6	-60.8	-1.66	0.603	0.445	73.24	506	4.599999905	28.31	NA	NA	NA	Tropical	0.158
1211	Plot1211	USA	36.6	-118.7	-1.25	0.507	0.445	74.2	52	5.099999905	41.18	0.0063	1.19	NA	Temperate	0.062
1212	Plot1212	Can	49.3	-96	-1.43	0.231	0.122	47.22	265	6.699999809	78.66	0.0044	0.55	90	Temperate	0.109
1213	Plot1213	Can	51.1	-95.8	-1.51	0.125	0.096	51.86	238	5.5	85.24	0.002	0.8	160	Boreal	0.029
1214	Plot1214	Can	51	-95.5	-0.92	0.135	0.152	52.28	247	7	147.36	0.0037	0.57	162	Boreal	-0.017
1215	Plot1215	Hans	50.2	9.52	-0.59	0.47	0.731	16.39	234	6.199999809	43.45	0.0033	0.27	145.81	Boreal	-0.261
1216	Plot1216	Hans	46.79	21.24	-0.91	0.26	0.199	27.4	185	6.199999809	31.23	0.0062	0.38	205.39	Temperate	0.061
1217	Plot1217	Amazon	-10.8	-68.8	-3.51	0.645	0.474	63.36	553	5	18.75	NA	NA	NA	Tropical	0.171
1218	Plot1218	Amazon	-10.8	-68.8	-2.83	0.528	0.426	63.36	553	5	18.75	NA	NA	NA	Tropical	0.102
1219	Plot1219	Amazon	8.1	-61.7	-1.14	0.717	0.591	53.51	413	3.799999952	26.13	NA	NA	NA	Tropical	0.126
1220	Plot1220	Hans	49.88	9.42	-2.13	0.358	0.169	17.05	234	6.199999809	50.18	0.0039	0.17	129.87	Temperate	0.189
1221	Plot1221	USA	44.2	-122.2	-3.65	0.879	0.068	64.33	120	7.400000095	50.24	0.0068	0.66	NA	Temperate	0.811
1222	Plot1222	USA	44.2	-122.2	-2.12	0.492	0.181	64.33	120	7.400000095	50.24	0.0059	0.75	NA	Temperate	0.311
1223	Plot1223	ICP	48.2	18.38	-2.13	0.328	0.035	23.75	178	6.5	24.83	0.0031	0.17	NA	Temperate	0.293
1224	Plot1224	ICP	48.92	19.48	-1.53	0.455	0.132	30.9	405	5.300000191	83.37	0.0053	0.31	NA	Temperate	0.323
1225	Plot1225	ICP	48.63	19.53	-2.27	0.683	0.144	30.38	283	5.300000191	47.92	0.0054	0.51	NA	Temperate	0.539
1226	Plot1226	ICP	48.62	19.03	-1.55	0.596	0.102	21.64	252	6.400000095	33.81	0.004	0.59	NA	Temperate	0.494
1227	Plot1227	Hans	48.74	22.7	-1.4	0.195	0.113	23.7	333	5.599999905	43.99	0.003	0.19	132.8	Temperate	0.082
1228	Plot1228	USA	44.4	-121.8	-0.68	0.213	0.393	66.21	110	6.099999905	43.91	0.0054	0.55	NA	Temperate	-0.18
1229	Plot1229	ICP	43.1	-3.37	-1.06	0.115	0.087	24.15	171	5.800000191	36.28	0.0018	0.6	NA	Temperate	0.028
1230	Plot1230	ICP	37.15	-5.28	-0.94	0.012	0	69.2	23	8.199999809	18.02	0.0015	0.19	NA	Temperate	0.012
1231	Plot1231	ICP	42.73	-7.3	-2.16	0.609	0.085	43.86	171	4.800000191	44.12	0.0047	0.3	NA	Temperate	0.524
1232	Plot1232	ICP	40.18	-5.57	-2.17	0.255	0.06	47.04	74	7.099999905	37.84	0.0026	0.18	NA	Temperate	0.195
1233	Plot1233	ICP	43.15	-4.53	-2.15	0.465	0.17	26.07	137	4.800000191	48.27	0.0024	0.33	NA	Temperate	0.295
1234	Plot1234	ICP	40.9	0.38	-1.34	0.192	0.065	32.37	103	8.199999809	37.81	0.0045	0.51	NA	Temperate	0.127
1235	Plot1235	ICP	40.47	-0.33	-2.22	0.12	0.04	28.8	135	7.400000095	30.15	0.0041	0.55	NA	Temperate	0.08
1236	Plot1236	ICP	42.52	-0.93	-1.09	0.179	0.194	22.11	131	8.199999809	41.31	0.0035	0.25	NA	Temperate	-0.015
1237	Plot1237	ICP	42.63	0.28	-0.74	0.072	0.172	19.01	233	5.400000095	52.14	0.0047	0.33	NA	Temperate	-0.1
1238	Plot1238	ICP	42.25	-1.3	-1.71	0.158	0.078	22.52	88	7.5	21.56	0.0032	0.36	NA	Temperate	0.08
1239	Plot1239	ICP	41.87	-1.12	-2.25	0.152	0.028	27.16	91	8	22.1	0.0038	0.32	NA	Temperate	0.124
1240	Plot1240	ICP	43	-2.32	-2.38	0.078	0.024	21.05	186	5.800000191	45.25	9e-04	0.49	NA	Temperate	0.054
1241	Plot1241	ICP	42.85	-3.45	-1.99	0.397	0.267	24.88	132	7.900000095	28.15	0.0026	0.36	NA	Temperate	0.13
1242	Plot1242	ICP	40.33	-4.07	-3	0.355	0.039	35.97	52	6.699999809	15.45	0.0023	0.23	NA	Temperate	0.316
1243	Plot1243	ICP	40.2	-4.98	-1.66	0.091	0.015	37.59	45	5.5	31.89	0.0049	0.17	NA	Temperate	0.076
1244	Plot1244	ICP	39.85	3.17	-2.34	0.293	0.152	45.84	117	7.300000191	34.04	0.0025	0.37	NA	Temperate	0.141
1245	Plot1245	ICP	38.47	-1.55	-1.58	0.153	0.103	37.1	45	8.199999809	18.85	0.0036	0.43	NA	Temperate	0.05
1246	Plot1246	ICP	42.6	1.07	-1.27	0.145	0.106	18.42	254	5.400000095	40.6	0.0023	0.24	NA	Temperate	0.039
1247	Plot1247	ICP	40.87	-2.03	-1.98	0.302	0.121	32.32	91	6.599999905	29.77	0.0051	0.5	NA	Temperate	0.181
1248	Plot1248	ICP	40.13	0.18	-1.32	0.65	0.406	NA	NA	7.800000191	NA	0.0071	0.27	NA	Temperate	0.244
1249	Plot1249	Hans	47.34	21.63	-1.68	0.703	0.211	30.25	189	5.599999905	27.29	0.0043	0.28	70.07	Temperate	0.492
1250	Plot1250	USA	36.6	-118.8	-1.12	0.908	0.495	83.41	35	6.400000095	38.29	0.0075	1.14	NA	Temperate	0.413
1251	Plot1251	Amazon	-3.3	-72.9	-2.25	0.675	0.599	19.72	769	4.199999809	59.08	NA	NA	NA	Tropical	0.0760000000000001
1252	Plot1252	ICP	47.68	8.53	-1.84	0.905	0.664	15.19	284	6.800000191	41.7	0.0036	0.41	NA	Temperate	0.241
1253	Plot1253	ICP	47.27	7.88	-2.96	1.11	0.258	13.5	359	6.400000095	47.06	0.0059	0.56	NA	Temperate	0.852
1254	Plot1254	ICP	46.7	7.75	-0.58	0.326	0.274	12.79	350	6.199999809	65.95	0.0037	0.53	NA	Temperate	0.052
1255	Plot1255	ICP	46.43	8.8	-2.86	0.773	0.33	23.26	451	4.099999905	66.5	0.0046	0.49	NA	Temperate	0.443
1256	Plot1256	ICP	46.12	9	-2.54	0.575	0.184	30.4	412	6.5	59.3	0.0031	0.65	NA	Temperate	0.391
1257	Plot1257	ICP	46.22	6.28	-1.73	0.925	0.352	12.79	259	6.599999905	40.05	0.0035	0.66	NA	Temperate	0.573
1258	Plot1258	ICP	46.58	6.65	-2.61	0.624	0.328	11.06	351	5.099999905	44.33	0.0044	0.89	NA	Temperate	0.296
1259	Plot1259	ICP	46.27	7.43	-0.83	0.306	0.377	13.95	265	7.599999905	38.6	0.0035	0.44	NA	Temperate	-0.071
1260	Plot1260	Amazon	-12.8	-69.3	-3.25	0.596	0.368	56.26	778	4.099999905	35.6	NA	NA	NA	Tropical	0.228
1261	Plot1261	Amazon	-12.8	-69.3	-2.18	0.571	0.449	56.26	778	4.099999905	35.6	NA	NA	NA	Tropical	0.122
1262	Plot1262	Amazon	-1.7	-51.4	-0.82	0.489	0.57	57.57	191	3.5	22.33	NA	NA	NA	Tropical	-0.081
1263	Plot1263	Amazon	-1.7	-51.4	-1.26	0.348	0.322	57.57	191	3.5	22.33	NA	NA	NA	Tropical	0.026
1264	Plot1264	Amazon	-1.8	-51.5	-1.36	0.512	0.537	59.94	171	3.5	28.18	NA	NA	NA	Tropical	-0.025
1265	Plot1265	Amazon	-1.7	-51.4	-1.48	0.437	0.438	57.57	191	3.5	22.33	NA	NA	NA	Tropical	-0.001
1266	Plot1266	Amazon	-2.6	-60.1	-0.51	0.376	0.483	42.07	411	3.5	29.98	NA	NA	NA	Tropical	-0.107
1267	Plot1267	Amazon	-14.8	-52.2	-0.66	0.491	0.806	80.08	433	5.099999905	23.19	NA	NA	NA	Tropical	-0.315
1268	Plot1268	USA	37.8	-119.9	-0.85	0.418	0.684	81.66	38	7.800000191	44.95	0.007	1.67	NA	Temperate	-0.266
1269	Plot1269	Hans	48.4	10.48	-1.68	1.034	0.467	29.66	302	7.099999905	41.76	0.0062	0.27	40.72	Temperate	0.567
1270	Plot1270	Hans	48.4	10.48	-1.13	0.943	0.73	29.66	302	7.099999905	41.76	0.0056	0.29	39.14	Temperate	0.213
1271	Plot1271	Hans	48.4	10.48	-1.88	0.869	0.29	29.66	302	7.099999905	41.76	0.006	0.22	41.15	Temperate	0.579
1272	Plot1272	Hans	48.13	23.7	-2.69	0.537	0.086	26.44	328	5.599999905	36.3	0.0067	0.34	88.62	Temperate	0.451
1273	Plot1273	GCB	5.3	-52.88	-1.26	NA	NA	51.93	238	4.400000095	32.08	NA	NA	NA	Tropical	NA
1274	Plot1274	GCB	5.3	-52.88	-2.96	NA	NA	51.93	238	4.400000095	32.08	NA	NA	NA	Tropical	NA
1275	Plot1275	GCB	5.3	-52.88	-1.32	NA	NA	51.93	238	4.400000095	32.08	NA	NA	NA	Tropical	NA
1276	Plot1276	GCB	5.3	-52.88	-1.86	NA	NA	51.93	238	4.400000095	32.08	NA	NA	NA	Tropical	NA
1277	Plot1277	GCB	5.3	-52.88	-1.63	NA	NA	51.93	238	4.400000095	32.08	NA	NA	NA	Tropical	NA
1278	Plot1278	GCB	5.3	-52.88	-1.99	NA	NA	51.93	238	4.400000095	32.08	NA	NA	NA	Tropical	NA
1279	Plot1279	NZ	-43.13	171.53	-0.68	0.064	0.085	NA	NA	NA	NA	0.0042	0.34	NA	Temperate	-0.021
1280	Plot1280	NZ	-43.13	171.54	-0.64	0.084	0.115	NA	NA	NA	NA	0.0038	0.52	NA	Temperate	-0.031
1281	Plot1281	NZ	-43.13	171.54	-0.8	0.149	0.161	NA	NA	NA	NA	0.0063	0.45	NA	Temperate	-0.012
1282	Plot1282	NZ	-43.13	171.54	-0.94	0.104	0.111	NA	NA	NA	NA	0.0068	0.64	NA	Temperate	-0.00700000000000001
1283	Plot1283	NZ	-43.13	171.54	-0.49	0.081	0.16	NA	NA	NA	NA	0.0046	0.52	NA	Temperate	-0.079
1284	Plot1284	NZ	-43.13	171.54	-1.03	0.082	0.118	NA	NA	NA	NA	0.0042	0.65	NA	Temperate	-0.036
1285	Plot1285	NZ	-43.12	171.53	-1.56	0.077	0.059	NA	NA	NA	NA	0.005	0.54	NA	Temperate	0.018
1286	Plot1286	NZ	-43.12	171.55	-1.33	0.083	0.078	NA	NA	NA	NA	0.0057	0.33	NA	Temperate	0.005
1287	Plot1287	NZ	-43.12	171.55	-0.96	0.08	0.058	NA	NA	NA	NA	0.0056	0.65	NA	Temperate	0.022
1288	Plot1288	NZ	-43.11	171.54	-0.37	0.092	0.166	NA	NA	NA	NA	0.0045	0.57	NA	Temperate	-0.074
1289	Plot1289	NZ	-43.13	171.49	-0.45	0.119	0.181	NA	NA	NA	NA	0.0035	0.6	NA	Temperate	-0.062
1290	Plot1290	NZ	-43.12	171.49	-1.07	0.157	0.199	NA	NA	NA	NA	0.0039	0.58	NA	Temperate	-0.042
1291	Plot1291	NZ	-43.12	171.49	-1.32	0.126	0.139	NA	NA	NA	NA	0.004	0.35	NA	Temperate	-0.013
1292	Plot1292	NZ	-43.1	171.48	-0.74	0.134	0.277	NA	NA	NA	NA	0.0059	0.37	NA	Temperate	-0.143
1293	Plot1293	NZ	-43.17	171.58	-1.43	0.205	0.135	NA	NA	NA	NA	0.0044	0.49	NA	Temperate	0.07
1294	Plot1294	NZ	-43.1	171.46	-1.71	0.108	0.046	NA	NA	NA	NA	0.0074	0.64	NA	Temperate	0.062
1295	Plot1295	NZ	-43.09	171.46	-0.85	0.131	0.165	NA	NA	NA	NA	0.0035	0.44	NA	Temperate	-0.034
1296	Plot1296	NZ	-43.09	171.44	-0.69	0.071	0.285	NA	NA	NA	NA	0.004	0.6	NA	Temperate	-0.214
1297	Plot1297	NZ	-43.09	171.45	-0.75	0.126	0.23	NA	NA	NA	NA	0.0059	0.23	NA	Temperate	-0.104
1298	Plot1298	NZ	-43.09	171.45	-0.49	0.038	0.12	NA	NA	NA	NA	0.004	0.88	NA	Temperate	-0.082
1299	Plot1299	NZ	-43.09	171.46	-0.91	0.104	0.152	NA	NA	NA	NA	0.0059	0.44	NA	Temperate	-0.048
1300	Plot1300	NZ	-43.09	171.46	-0.62	0.1	0.13	NA	NA	NA	NA	0.0067	0.66	NA	Temperate	-0.03
1301	Plot1301	NZ	-43.09	171.47	-0.65	0.081	0.148	NA	NA	NA	NA	0.004	0.75	NA	Temperate	-0.067
1302	Plot1302	NZ	-43.17	171.58	-0.62	0.136	0.38	NA	NA	NA	NA	0.0038	0.44	NA	Temperate	-0.244
1303	Plot1303	NZ	-43.09	171.47	-0.56	0.113	0.236	NA	NA	NA	NA	0.0048	0.37	NA	Temperate	-0.123
1304	Plot1304	NZ	-43.09	171.48	-0.54	0.076	0.109	NA	NA	NA	NA	0.0039	0.75	NA	Temperate	-0.033
1305	Plot1305	NZ	-43.09	171.48	-0.34	0.129	0.238	NA	NA	NA	NA	0.0036	0.49	NA	Temperate	-0.109
1306	Plot1306	NZ	-43.09	171.48	-2.55	0.182	0.244	NA	NA	NA	NA	0.0064	0.63	NA	Temperate	-0.062
1307	Plot1307	NZ	-43.09	171.47	-1.05	0.171	0.139	NA	NA	NA	NA	0.0111	0.62	NA	Temperate	0.032
1308	Plot1308	NZ	-43.1	171.49	-0.78	0.156	0.245	NA	NA	NA	NA	0.0052	0.39	NA	Temperate	-0.089
1309	Plot1309	NZ	-43.1	171.5	-1.3	0.161	0.108	NA	NA	NA	NA	0.0075	0.36	NA	Temperate	0.053
1310	Plot1310	NZ	-43.1	171.5	-0.92	0.109	0.221	NA	NA	NA	NA	0.0053	0.39	NA	Temperate	-0.112
1311	Plot1311	NZ	-43.1	171.5	-0.48	0.088	0.183	NA	NA	NA	NA	0.0053	0.42	NA	Temperate	-0.095
1312	Plot1312	NZ	-43.1	171.5	-1.45	0.092	0.026	NA	NA	NA	NA	0.0076	0.56	NA	Temperate	0.066
1313	Plot1313	NZ	-43.09	171.5	-1.42	0.204	0.12	NA	NA	NA	NA	0.0079	0.3	NA	Temperate	0.084
1314	Plot1314	NZ	-43.09	171.5	-1.31	0.146	0.077	NA	NA	NA	NA	0.0071	0.34	NA	Temperate	0.069
1315	Plot1315	NZ	-43.09	171.5	-0.98	0.113	0.115	NA	NA	NA	NA	0.006	0.6	NA	Temperate	-0.002
1316	Plot1316	NZ	-43.09	171.51	-1.22	0.061	0.11	NA	NA	NA	NA	0.0046	0.53	NA	Temperate	-0.049
1317	Plot1317	NZ	-43.07	171.48	-1.13	0.101	0.106	NA	NA	NA	NA	0.0051	0.54	NA	Temperate	-0.00499999999999999
1318	Plot1318	NZ	-43.07	171.48	-1.32	0.109	0.079	NA	NA	NA	NA	0.0075	0.44	NA	Temperate	0.03
1319	Plot1319	NZ	-43.07	171.48	-1.05	0.074	0.057	NA	NA	NA	NA	0.0062	0.53	NA	Temperate	0.017
1320	Plot1320	NZ	-43.06	171.46	-0.85	0.136	0.189	NA	NA	NA	NA	0.0056	0.4	NA	Temperate	-0.053
1321	Plot1321	NZ	-43.06	171.46	-0.83	0.091	0.096	NA	NA	NA	NA	0.0061	0.61	NA	Temperate	-0.005
1322	Plot1322	NZ	-43.05	171.42	-0.58	0.071	0.228	NA	NA	NA	NA	0.0052	0.79	NA	Temperate	-0.157
1323	Plot1323	NZ	-43.05	171.45	-1.31	0.165	0.137	NA	NA	NA	NA	0.0059	0.26	NA	Temperate	0.028
1324	Plot1324	NZ	-43.06	171.47	-1.28	0.162	0.155	NA	NA	NA	NA	0.0045	0.39	NA	Temperate	0.00700000000000001
1325	Plot1325	NZ	-43.05	171.47	-1.59	0.146	0.165	NA	NA	NA	NA	0.0046	0.38	NA	Temperate	-0.019
1326	Plot1326	NZ	-43.05	171.47	-1.25	0.155	0.088	NA	NA	NA	NA	0.0064	0.5	NA	Temperate	0.067
1327	Plot1327	NZ	-43.16	171.59	-1.72	0.112	0.14	NA	NA	NA	NA	0.0033	0.58	NA	Temperate	-0.028
1328	Plot1328	NZ	-43.16	171.59	-1.29	0.061	0.167	NA	NA	NA	NA	0.0022	1.13	NA	Temperate	-0.106
1329	Plot1329	NZ	-43.16	171.59	-0.79	0.113	0.201	NA	NA	NA	NA	0.0038	0.4	NA	Temperate	-0.088
1330	Plot1330	NZ	-43.16	171.59	-1.85	0.097	0.118	NA	NA	NA	NA	0.0044	0.32	NA	Temperate	-0.021
1331	Plot1331	NZ	-43.15	171.59	-0.68	0.073	0.146	NA	NA	NA	NA	0.0039	0.59	NA	Temperate	-0.073
1332	Plot1332	NZ	-43.15	171.58	-1.12	0.136	0.102	NA	NA	NA	NA	0.0072	0.44	NA	Temperate	0.034
1333	Plot1333	NZ	-43.05	171.48	-0.57	0.05	0.099	NA	NA	NA	NA	0.0043	0.24	NA	Temperate	-0.049
1334	Plot1334	NZ	-43.05	171.48	-1.15	0.108	0.083	NA	NA	NA	NA	0.006	0.41	NA	Temperate	0.025
1335	Plot1335	NZ	-43.06	171.48	-1.48	0.128	0.105	NA	NA	NA	NA	0.0039	0.35	NA	Temperate	0.023
1336	Plot1336	NZ	-43.06	171.48	-1.11	0.126	0.111	NA	NA	NA	NA	0.0041	0.35	NA	Temperate	0.015
1337	Plot1337	NZ	-43.05	171.48	-1.01	0.104	0.189	NA	NA	NA	NA	0.0045	0.43	NA	Temperate	-0.085
1338	Plot1338	NZ	-43.05	171.48	-0.64	0.08	0.143	NA	NA	NA	NA	0.0049	0.59	NA	Temperate	-0.063
1339	Plot1339	NZ	-43.06	171.49	-0.37	0.083	0.292	NA	NA	NA	NA	0.0034	0.54	NA	Temperate	-0.209
1340	Plot1340	NZ	-43.06	171.49	-0.56	0.116	0.193	NA	NA	NA	NA	0.0041	0.62	NA	Temperate	-0.077
1341	Plot1341	NZ	-43.06	171.5	-1.28	0.152	0.088	NA	NA	NA	NA	0.0081	0.3	NA	Temperate	0.064
1342	Plot1342	NZ	-43.06	171.5	-1.1	0.063	0.058	NA	NA	NA	NA	0.0061	0.52	NA	Temperate	0.005
1343	Plot1343	NZ	-43.08	171.52	-0.99	0.129	0.155	NA	NA	NA	NA	0.0071	0.38	NA	Temperate	-0.026
1344	Plot1344	NZ	-43.08	171.53	-1.16	0.072	0.111	NA	NA	NA	NA	0.005	0.51	NA	Temperate	-0.039
1345	Plot1345	NZ	-43.08	171.58	-1.1	0.076	0.071	NA	NA	NA	NA	0.004	0.77	NA	Temperate	0.005
1346	Plot1346	NZ	-43.07	171.6	-1.08	0.081	0.064	NA	NA	NA	NA	0.0044	0.58	NA	Temperate	0.017
1347	Plot1347	NZ	-43.07	171.6	-0.74	0.074	0.139	NA	NA	NA	NA	0.0052	0.65	NA	Temperate	-0.065
1348	Plot1348	NZ	-43.07	171.6	-1.52	0.152	0.098	NA	NA	NA	NA	0.0062	0.28	NA	Temperate	0.054
1349	Plot1349	NZ	-43.08	171.59	-1.17	0.109	0.125	NA	NA	NA	NA	0.005	0.33	NA	Temperate	-0.016
1350	Plot1350	NZ	-43.08	171.59	-1.07	0.092	0.07	NA	NA	NA	NA	0.0053	0.49	NA	Temperate	0.022
1351	Plot1351	NZ	-43.16	171.56	-1.83	0.182	0.121	NA	NA	NA	NA	0.0043	0.36	NA	Temperate	0.061
1352	Plot1352	NZ	-43.08	171.62	-1.45	0.048	0.044	NA	NA	NA	NA	0.0045	0.6	NA	Temperate	0.004
1353	Plot1353	NZ	-43.08	171.59	-1.24	0.092	0.073	NA	NA	NA	NA	0.0053	0.56	NA	Temperate	0.019
1354	Plot1354	NZ	-43.08	171.6	-1.06	0.093	0.111	NA	NA	NA	NA	0.0051	0.84	NA	Temperate	-0.018
1355	Plot1355	NZ	-43.09	171.6	-1.07	0.132	0.114	NA	NA	NA	NA	0.0076	0.31	NA	Temperate	0.018
1356	Plot1356	NZ	-43.09	171.6	-1.03	0.117	0.169	NA	NA	NA	NA	0.0069	0.35	NA	Temperate	-0.052
1357	Plot1357	NZ	-43.09	171.59	-0.92	0.118	0.14	NA	NA	NA	NA	0.0087	0.51	NA	Temperate	-0.022
1358	Plot1358	NZ	-43.09	171.62	-1.18	0.135	0.24	NA	NA	NA	NA	0.0049	0.44	NA	Temperate	-0.105
1359	Plot1359	NZ	-43.09	171.62	-1.21	0.106	0.188	NA	NA	NA	NA	0.0044	0.38	NA	Temperate	-0.082
1360	Plot1360	NZ	-43.09	171.62	-0.72	0.084	0.169	NA	NA	NA	NA	0.0065	0.44	NA	Temperate	-0.085
1361	Plot1361	NZ	-43.1	171.61	-0.61	0.124	0.274	NA	NA	NA	NA	0.0055	0.31	NA	Temperate	-0.15
1362	Plot1362	NZ	-43.1	171.62	-1.04	0.129	0.166	NA	NA	NA	NA	0.0071	0.28	NA	Temperate	-0.037
1363	Plot1363	NZ	-43.1	171.62	-0.72	0.07	0.151	NA	NA	NA	NA	0.0039	0.48	NA	Temperate	-0.081
1364	Plot1364	NZ	-43.1	171.62	-0.86	0.055	0.082	NA	NA	NA	NA	0.0036	0.48	NA	Temperate	-0.027
1365	Plot1365	NZ	-43.13	171.63	-0.66	0.08	0.139	NA	NA	NA	NA	0.0055	0.72	NA	Temperate	-0.059
1366	Plot1366	NZ	-43.11	171.63	-0.83	0.057	0.103	NA	NA	NA	NA	0.0041	0.55	NA	Temperate	-0.046
1367	Plot1367	NZ	-43.11	171.63	-1.41	0.098	0.057	NA	NA	NA	NA	0.0055	0.33	NA	Temperate	0.041
1368	Plot1368	NZ	-43.11	171.61	-1.53	0.129	0.118	NA	NA	NA	NA	0.0042	0.68	NA	Temperate	0.011
1369	Plot1369	NZ	-43.11	171.61	-1.03	0.153	0.19	NA	NA	NA	NA	0.0064	0.41	NA	Temperate	-0.037
1370	Plot1370	NZ	-43.11	171.61	-1.27	0.103	0.194	NA	NA	NA	NA	0.0064	0.47	NA	Temperate	-0.091
1371	Plot1371	NZ	-43.12	171.6	-0.76	0.091	0.13	NA	NA	NA	NA	0.0048	0.48	NA	Temperate	-0.039
1372	Plot1372	NZ	-43.11	171.63	-1.09	0.097	0.186	NA	NA	NA	NA	0.0056	0.44	NA	Temperate	-0.089
1373	Plot1373	NZ	-43.12	171.64	-1.4	0.148	0.068	NA	NA	NA	NA	0.0058	0.36	NA	Temperate	0.08
1374	Plot1374	NZ	-43.17	171.56	-0.89	0.181	0.267	NA	NA	NA	NA	0.0035	0.36	NA	Temperate	-0.086
1375	Plot1375	NZ	-43.14	171.64	-0.72	0.076	0.155	NA	NA	NA	NA	0.0034	0.69	NA	Temperate	-0.079
1376	Plot1376	NZ	-43.13	171.63	-1.07	0.136	0.185	NA	NA	NA	NA	0.0044	0.61	NA	Temperate	-0.049
1377	Plot1377	NZ	-43.13	171.63	-1.21	0.119	0.152	NA	NA	NA	NA	0.0051	0.56	NA	Temperate	-0.033
1378	Plot1378	NZ	-43.12	171.63	-0.66	0.147	0.21	NA	NA	NA	NA	0.0054	0.32	NA	Temperate	-0.063
1379	Plot1379	NZ	-43.13	171.65	-0.89	0.117	0.142	NA	NA	NA	NA	0.0042	0.69	NA	Temperate	-0.025
1380	Plot1380	NZ	-43.13	171.65	-0.91	0.079	0.096	NA	NA	NA	NA	0.0071	0.62	NA	Temperate	-0.017
1381	Plot1381	NZ	-43.12	171.65	-0.85	0.116	0.191	NA	NA	NA	NA	0.0049	0.54	NA	Temperate	-0.075
1382	Plot1382	NZ	-43.13	171.65	-0.79	0.15	0.256	NA	NA	NA	NA	0.0054	0.49	NA	Temperate	-0.106
1383	Plot1383	NZ	-43.13	171.65	-0.87	0.082	0.12	NA	NA	NA	NA	0.0046	0.47	NA	Temperate	-0.038
1384	Plot1384	NZ	-43.13	171.65	-1.2	0.076	0.111	NA	NA	NA	NA	0.0051	0.4	NA	Temperate	-0.035
1385	Plot1385	NZ	-43.13	171.65	-0.73	0.118	0.22	NA	NA	NA	NA	0.0047	0.48	NA	Temperate	-0.102
1386	Plot1386	NZ	-43.13	171.66	-0.7	0.075	0.086	NA	NA	NA	NA	0.0059	0.69	NA	Temperate	-0.011
1387	Plot1387	NZ	-43.13	171.66	-0.88	0.06	0.195	NA	NA	NA	NA	0.0049	0.6	NA	Temperate	-0.135
1388	Plot1388	NZ	-43.12	171.66	-0.72	0.152	0.168	NA	NA	NA	NA	0.0057	0.38	NA	Temperate	-0.016
1389	Plot1389	NZ	-43.12	171.66	-0.76	0.105	0.098	NA	NA	NA	NA	0.0058	0.64	NA	Temperate	0.00699999999999999
1390	Plot1390	NZ	-43.13	171.66	-0.87	0.068	0.116	NA	NA	NA	NA	0.0058	0.94	NA	Temperate	-0.048
1391	Plot1391	NZ	-43.13	171.66	-1.07	0.113	0.104	NA	NA	NA	NA	0.0081	0.38	NA	Temperate	0.00900000000000001
1392	Plot1392	NZ	-43.11	171.67	-1.07	0.144	0.113	NA	NA	NA	NA	0.0084	0.62	NA	Temperate	0.031
1393	Plot1393	NZ	-43.12	171.67	-0.81	0.077	0.11	NA	NA	NA	NA	0.0071	0.6	NA	Temperate	-0.033
1394	Plot1394	NZ	-43.11	171.66	-0.42	0.1	0.176	NA	NA	NA	NA	0.0053	0.66	NA	Temperate	-0.076
1395	Plot1395	NZ	-43.11	171.65	-1.14	0.08	0.078	NA	NA	NA	NA	0.0057	1.12	NA	Temperate	0.002
1396	Plot1396	NZ	-43.11	171.67	-1.75	0.069	0.088	NA	NA	NA	NA	0.0029	0.81	NA	Temperate	-0.019
1397	Plot1397	NZ	-43.1	171.67	-1.1	0.072	0.041	NA	NA	NA	NA	0.0051	1.3	NA	Temperate	0.031
1398	Plot1398	NZ	-43.15	171.58	-1.25	0.133	0.125	NA	NA	NA	NA	0.0061	0.41	NA	Temperate	0.00800000000000001
1399	Plot1399	NZ	-43.1	171.67	-1.09	0.083	0.037	NA	NA	NA	NA	0.0061	0.74	NA	Temperate	0.046
1400	Plot1400	NZ	-43.11	171.67	-0.97	0.081	0.062	NA	NA	NA	NA	0.0072	0.91	NA	Temperate	0.019
1401	Plot1401	NZ	-43.11	171.67	-1.04	0.077	0.106	NA	NA	NA	NA	0.0045	0.88	NA	Temperate	-0.029
1402	Plot1402	NZ	-43.12	171.72	-1.22	0.113	0.145	NA	NA	NA	NA	0.0047	0.74	NA	Temperate	-0.032
1403	Plot1403	NZ	-43.12	171.71	-0.84	0.074	0.082	NA	NA	NA	NA	0.0056	0.63	NA	Temperate	-0.00800000000000001
1404	Plot1404	NZ	-43.13	171.73	-0.64	0.095	0.158	NA	NA	NA	NA	0.0043	0.83	NA	Temperate	-0.063
1405	Plot1405	NZ	-43.14	171.72	-1.2	0.156	0.121	NA	NA	NA	NA	0.0078	0.34	NA	Temperate	0.035
1406	Plot1406	NZ	-43.16	171.56	-0.73	0.107	0.138	NA	NA	NA	NA	0.0063	0.53	NA	Temperate	-0.031
1407	Plot1407	NZ	-43.15	171.56	-1.68	0.145	0.083	NA	NA	NA	NA	0.006	0.4	NA	Temperate	0.062
1408	Plot1408	NZ	-43.13	171.7	-0.8	0.084	0.159	NA	NA	NA	NA	0.0054	0.32	NA	Temperate	-0.075
1409	Plot1409	NZ	-43.13	171.7	-1.06	0.073	0.08	NA	NA	NA	NA	0.0064	0.49	NA	Temperate	-0.00700000000000001
1410	Plot1410	NZ	-43.13	171.69	-0.76	0.105	0.184	NA	NA	NA	NA	0.0046	0.48	NA	Temperate	-0.079
1411	Plot1411	NZ	-43.18	171.68	-0.94	0.084	0.081	NA	NA	NA	NA	0.0037	0.45	NA	Temperate	0.003
1412	Plot1412	NZ	-43.17	171.68	-1.24	0.135	0.076	NA	NA	NA	NA	0.0069	0.43	NA	Temperate	0.059
1413	Plot1413	NZ	-43.06	171.43	-0.69	0.094	0.092	NA	NA	NA	NA	0.005	0.81	NA	Temperate	0.002
1414	Plot1414	NZ	-43.06	171.43	-0.93	0.099	0.08	NA	NA	NA	NA	0.0063	0.59	NA	Temperate	0.019
1415	Plot1415	NZ	-43.05	171.43	-1.53	0.145	0.162	NA	NA	NA	NA	0.0043	0.35	NA	Temperate	-0.017
1416	Plot1416	NZ	-43.12	171.54	-0.83	0.109	0.142	NA	NA	NA	NA	0.0051	0.41	NA	Temperate	-0.033
1417	Plot1417	NZ	-43.12	171.55	-0.91	0.082	0.089	NA	NA	NA	NA	0.0065	0.85	NA	Temperate	-0.00699999999999999
1418	Plot1418	NZ	-43.16	171.56	-0.63	0.148	0.264	NA	NA	NA	NA	0.0043	0.52	NA	Temperate	-0.116
1419	Plot1419	NZ	-43.16	171.56	-1.07	0.196	0.192	NA	NA	NA	NA	0.0059	0.46	NA	Temperate	0.004
1420	Plot1420	NZ	-43.13	171.63	-0.57	0.121	0.222	NA	NA	NA	NA	0.0046	0.54	NA	Temperate	-0.101
1421	Plot1421	NZ	-43.14	171.65	-1	0.062	0.073	NA	NA	NA	NA	0.0071	0.59	NA	Temperate	-0.011
1422	Plot1422	NZ	-43.11	171.68	-0.86	0.12	0.149	NA	NA	NA	NA	0.0064	0.45	NA	Temperate	-0.029
1423	Plot1423	NZ	-43.11	171.65	-0.55	0.054	0.088	NA	NA	NA	NA	0.0064	0.41	NA	Temperate	-0.034
1424	Plot1424	NZ	-43.1	171.61	-0.87	0.106	0.139	NA	NA	NA	NA	0.0056	0.44	NA	Temperate	-0.033
1425	Plot1425	NZ	-43.1	171.61	-0.76	0.131	0.206	NA	NA	NA	NA	0.008	0.53	NA	Temperate	-0.075
1426	Plot1426	NZ	-43.1	171.62	-1.02	0.099	0.1	NA	NA	NA	NA	0.0068	0.64	NA	Temperate	-0.001
1427	Plot1427	NZ	-43.06	171.6	-1.09	0.076	0.046	NA	NA	NA	NA	0.0039	0.71	NA	Temperate	0.03
1428	Plot1428	NZ	-43.06	171.6	-2.34	0.093	0.018	NA	NA	NA	NA	0.0049	0.68	NA	Temperate	0.075
1429	Plot1429	NZ	-43.14	171.61	-0.78	0.162	0.206	NA	NA	NA	NA	0.006	0.25	NA	Temperate	-0.044
1430	Plot1430	NZ	-43.15	171.6	-0.63	0.13	0.256	NA	NA	NA	NA	0.0051	0.35	NA	Temperate	-0.126
1431	Plot1431	NZ	-43.14	171.6	-1.29	0.129	0.064	NA	NA	NA	NA	0.0045	0.82	NA	Temperate	0.065
1432	Plot1432	NZ	-43.11	171.46	-0.95	0.055	0.054	NA	NA	NA	NA	0.0044	0.89	NA	Temperate	0.001
1433	Plot1433	NZ	-43.1	171.47	-1.2	0.064	0.035	NA	NA	NA	NA	0.0064	0.5	NA	Temperate	0.029
